# Supplementary material for: Efficacy of Erwinia amylovora and Xanthomonas campestris pv campestris phages to control fire blight and black rot in vivo
Source: Microbiol Spectr. 2025 May 16;13(7):e00280-25. doi: 10.1128/spectrum.00280-25 (PMC12211020; doi:10.1128/spectrum.00280-25)
Supplement: Dataset S1 — Phages annotation. [file spectrum.00280-25-s0001.xlsx]

## Sheet: phiEF1
Dataset 1: Phages annotation with Diamond Blastp and PHABOX
phiEF1phiEF1 84432, gc%: 43.78%
CDS_POSITION	BLAST_HIT	EVALUE	PID		GO_COMPONENT	GO_FUNCTION	GO_PROCESS	prophage_PRO_SEQ
-----------------------------------	-----------------------------------------------------------------------------------	--------------------	----------	------------	-----------------------
#### region 1 ####
1..306	PHAGE_Erwini_phiEa21_4_NC_011811: hypothetical protein; PP_00001; phage; -	3.95e-63	-		NONE	NONE	NONE	AQKTKPIHQQVYISDLVAYEGGSSVDRGLEADELSELGFDEPVQSGEIIEEEAKGASTDKSSNKSANDAGNDDDGDDDNDIPQYGDDDDGDDDDDVPFKTE
375..1448	PHAGE_Erwini_phiEa21_4_NC_011811: putative exodeoxyribonuclease; PP_00002; phage; -	0	-		NONE	NONE	NONE	MALTDAEKHNKFTLSKIPATVKLAYFDSDPIAYRGAFAVEKTKYRFTNSETFEESPPFLSAKDAKSWLDGQQDIAESIGIEFRKQDWVRYDWKEPLSVEEAIKATQDVLQAYIKASGVHEDDWMGFLTQRGVEKTKDLPGLEHQYQGNRSGFTPTHLDATRQHLIDKSQMHLLSDGFEADAAVIAMGERKGKRAVILSLDKDLRQLMGGYMLDMSYDKAPLIFNTVDNPLGDVWRCPIKSKPKQPPKYVGCGFKWLCYQALAGDPSDGYYGISGVGGAAIIKLLDECETIHQCLDAIYALYKKKFPEGYTYTSWDGTEQHRTPEELMTQHFMLPYQERSMDDVFSFEKYGWSFNMNG
1441..1956	PHAGE_Erwini_phiEa21_4_NC_011811: hypothetical protein; PP_00003; phage; -	2.93e-123	-		NONE	NONE	NONE	MDKLPRYGHWVSLCGEINPEKLFGFVYVVYNKAHNRFYIGKKQFFSVTKKKIVGKVRRKTCIKDSDWLRYLTSSEYVKKDIEELGKDNFEFFIIETYETKSGLVYAEANLQHKFDVMQKAVDSDVRKFYNANVAAIKFLVKEIKPVAAKRIKQLIEYKEAQHVRNSEKTVL
1925..2191	PHAGE_Erwini_phiEa21_4_NC_011811: hypothetical protein; PP_00004; phage; -	1.42e-57	-		NONE	NONE	NONE	MFAILKKLFSDVKKVEQPIHTRIDNAVSKLIDTVGEELSHAKQELSQVDDAIAALMSRRATLAFNLEAAKEKHAALHLVTGKQYEDVE
2252..2998	PHAGE_Erwini_phiEa104_NC_015292: hypothetical protein; PP_00005; phage; -	0	-		NONE	NONE	NONE	MYVTTKNPVHLWNIRAGLNAAKRYSPEYWKALENQAERMMEELKETIQAIRERDALGLIDGQVDMDFVLQGFTYLSQFDHEAALNRVCDNNDLKITTDAGTALRWLDEHSEKDPQTAYEIVSTEVNGVTHYSVHRLSDNKVIKPLNHPTVTLYDLVAGNTEIFVASKESCTQCKSIIKTLEDLGYVFTVLDLDNSEADKEFADEVGIDIGCVAFFDGESVSKISVGSGHDKEFVSNWLKGVGANGKAD
2982..3317	PHAGE_Erwini_phiEa21_4_NC_011811: hypothetical protein; PP_00006; phage; -	2.07e-78	-		NONE	NONE	NONE	MEKLIDGLKNPNHCTYSVSLSVLMRDPLVKDVPDLLASYQTDLLKAVLYKYGFNLDKGIVFEECEHRNCFGERVTCALFKGQERVDTRWVTLKRHWLTRKSSLALINSVES
3565..3657	hypothetical; PP_00007; -	N/A	-		NONE	NONE	NONE	MNKTILAVMVPLLIQYQILSNKFKAQLEAK
3657..5891	PHAGE_Erwini_phiEa21_4_NC_011811: putative ribonucleoside triphosphate reductase al	pha chain; PP_00008;	phage; -	0	-	NONE	NONE	NONE MIRNVKKSDGTVQPFDPSRLNRWAEWAANYGVDWAEIAVDAVKRCHDGCTTSDLQWAMIEACIDRQTQAHANMAGRLLIGNVYKEAFGGFRKIPTLTDFYDKMRTLNLWEDMGYSDSELDYLGLQINHYKDLNYGYAVVKQFRDKYAIKDALTKRVYESPQFMFMGMALAVMQNQPKDRRIQDVIKLYEYLSDLKINAPTPYLNGLRSKKSGYASCCVIKGDDTAESIGIAEHIAYTMTCKQAGIGILLQTRSKGDGVRNKTIVHQGKTPYFACINTAVKANKQQTRGGSATVGYTILDPEIDDLLRLNNPVTPPQKQLKFMDYQVGINESFLRRVDKDDEWMLVSFKDAPELHKRMYGSYELFEVEYDRVMRNPDIKKKMVSARKLSKVFLKN…
5946..7043	PHAGE_Erwini_phiEa21_4_NC_011811: putative ribonucleoside diphosphate reductase bet	a chain; PP_00009; p	hage; -	0	-	NONE	NONE	NONE MSSTVFNHKNDAYLTASYPLFMGQPLAMYDSMNKIYPELFDLYKQQKAQDWSEDEVNLENSRIDFQTAAKSEIEVCIENLLWQWEADSRVSRNIITLLAPFISNNEFAAMVTKQTEIENLHALTYSEIVRQCISDPTEMIKRVMDNQAVLDRSSTIDDVMAELEILGAKKRLGYELDDEHIRQTLIKFMVSILALEGLEFIASFACTFALAQRGLFMGVAQLVQKIMLDEILHSKMDFAALDILLKDPVWFQSYQNCKGDVQRILDEVMENESNWADYIFSEGRSVVGLNPTLLKEWVYYSAKPLYDFLNLDYNYPVVVKNPLPYMDKWMNIDSQQNANQEQDNSQYLLNTMVNDDEDGKGLGAY
7043..7291	PHAGE_Erwini_phiEa21_4_NC_011811: putative glutaredoxin; PP_00010; phage; -	3.44e-55	-		NONE	NONE	NONE	MSFIVYGKDACPNCDKAVAMLNMRGQQFVMKKLDKDYQVQELWDVAGEPVRMLPYIVEVDEGSGNLINKIGSVDNLTKRLME
7310..7528	PHAGE_Erwini_phiEa21_4_NC_011811: hypothetical protein; PP_00011; phage; -	2.92e-43	-		NONE	NONE	NONE	MEIAFFLWLVGVVVLSVVAGISTFYSNVKYGLKKTHVDSSDVVCIAFWYIVVVIYVVKLVASWLYLLRRKGN
7531..7806	PHAGE_Erwini_phiEa21_4_NC_011811: hypothetical protein; PP_00012; phage; -	3.18e-63	-		NONE	NONE	NONE	MGKTIRRKNLKGKEDWFQHPDRKEGHGHAVYHGDKLKRMSGISSGVKERQHEIQRQTNRQLSAKAMIGEDVIPDNTDRHSKRLSNQCYTYS
7970..9079	PHAGE_Erwini_phiEa104_NC_015292: hypothetical protein; PP_00013; phage; -	0	-		NONE	NONE	NONE	MTTENVNAETEVKDAATTQTDAKAEALLKAEALKTAITDAVTAPNGATIDEIVASAQATQKAIKPVLAGLVEDGVIGIAKGVTRAADKGDGKVGKAQPVYIDIARVNTFLTFPELPQVVTQKLGSILKLRPAVNQRETESRLKKEHLNGVASATQHVFRIGVYDDKTAVILDGNSRIAAYKAGNLFFENDDETPVILEIYKLRDVEHEKELYHEFDSTFSVMSSRDLDFQAKAELDTSAAPTSKTMTKSIKSAVSYATGKAVKVGVGIYDDVKDEIFFLDGILKNYEPEKAIDGAILSAMLKLTKEKGIEDPMEDFIGDVLLSLTEGQGVLVKPEATLAAVLRVNTNRTYGSARATTIFDAMVEDFEAR
9134..9394	PHAGE_Erwini_phiEa21_4_NC_011811: hypothetical protein; PP_00014; phage; -	4.62e-60	-		NONE	NONE	NONE	MSRQYLFYKPRQSLYYVMSGDAKIKGDDGEWHNGKVYVAIDGCQCYCRPDSMFEEDKWEFLTHEQARDYYRRYYGDLNTPRGSNII
9560..10072	PHAGE_Erwini_phiEa21_4_NC_011811: hypothetical protein; PP_00015; phage; -	5.03e-125	-		NONE	NONE	NONE	MYSEAVAVIMTVVNLDFQDREDFLFSHKYDRQNSNWMKLNHEGLTRKKIIARYFPHYTVDNLYEHCFFKNFITVLNEEFGLEKNHQFTLGHHIPLNKGGAHHVSNWFIQTKKDNQIQGDNLPDCPLMSYDEQIDYLFNHLVNHSTINGMHSERFIKYALKYSGVYNESSL
10056..10352	PHAGE_Erwini_phiEa104_NC_015292: hypothetical protein; PP_00016; phage; -	2.22e-69	-		NONE	NONE	NONE	MKVVYNFVCRVKPWWFFNKEDLSPKRCPDCLSKSFYSIAKDVSDYLLLEAEYRCNCCDSVVQYWSYGNFDPAYLPPKGREEHRQRQNEMTTFGEVSHD
10345..11190	PHAGE_Erwini_phiEa21_4_NC_011811: putative phosphoribosyl pyrophosphate synthetase;	PP_00017; phage; -	0		#NAME?		NONE	NONE MISLTVNHQNVAVSRTVFPAGEVGVSLDVMGLKKALNGSNTIEVAIHTQGYEPNMLITIMQIKEALNQFFLPYMVKPRYILMLAYMPFSRYDRHMYHGDAFGLKVFAQVINSMNFDMVVTLDAHSDVTAAVINNLYNIPQVDALMTHRFLRDYDVVVAPDAGAEKKATAAAKAMQCELATLVKHRNVMTGEITGMGLSTGIVKNQNCLIVDDLCDGGATFVHAAAKLFTLGAKSVDLYVTHGVFSKGTEVLRNAGIENIYTTNSFEQESNGVNFVGYGSL
11204..13033	PHAGE_Erwini_phiEa104_NC_015292: nicotinamide phosphoribosyl transferase; PP_00018;	phage; - 0.0		-	NONE	NONE	NONE	MNNTLIATLICDAYKSGHKFQYPAGLDSLFLNITPRNAKYFPGGTDVVANFGSTAFRDTWLVKFWNEHFFDLPKDVVMEIHEMYMDGVLGKGTLTHGHIAALHDLGYLPIIVRALPEGTVSPVKVPVMTIETTHKDFAWVGGYLEDLFSSNLWKVMTIATIAMKYRVLLERFAEETGVDKGFVDYQAHDFALRGMSGVHDDIQHNIGHLAFFKGTDSFPATWAIKQFYGDVKVSDIAGSVPATEHSVTCANIAVEASQMVLASGEFGDGNPQSKAALLAKAEQNFFHRLLTEVYPTGILSVVGDTNNWYDTVTTKVRELKDVIMKREGKLVLRPDSGIPEHIVAGYRCIEIENAKAVIAEEYKSGRLGWASVLESNLADIKELTIDKLTANDCQIIKNA…
13145..13606	PHAGE_Erwini_phiEa21_4_NC_011811: hypothetical protein; PP_00019; phage; -	2.94e-111	-		NONE	NONE	NONE	MNRRITAVSKDFYNRRMGELVKQFPNVFNKSLPMPLAIGVHKVLAEQTDFTRKEINALLSVWTRRHEYVCAAVTHGFRVDLNGEFVEEISEEHLYGFSRAFDNLTKKQKAGFTRRWNRADTTDQFVCEPFECYVEAKVEESVQTEEVCQECLI
13594..13935	PHAGE_Erwini_phiEa21_4_NC_011811: hypothetical protein; PP_00020; phage; -	4.4e-78	-		NONE	NONE	NONE	MPDLKMQSFNINAHFVIEEAEIDKAIEALELLAEHHSNRSSWEPLSEESTVTIVITVKGCEDTMGWTQKLQKQSRGTLKAYLKDARQKDGIKFASTSRIRGQVVFEPSVIFYS
13946..14110	PHAGE_Erwini_phiEa21_4_NC_011811: hypothetical protein; PP_00021; phage; -	1.09e-31	-		NONE	NONE	NONE	MDVHTGLNILLVLVIVGGLLAAKYRVDSCCKHCDGTGVKDGCVCPFCQGTGEDD
14185..16635	PHAGE_Erwini_phiEa104_NC_015292: membrane integrity protector, RIIA; PP_00022; phag	e; - 0.0	-		NONE	NONE	NONE	MKMNYEHQAVQKSSNTLETTQAQIMMTPEMLDLLSSGVYEYKARAVVRELSCNALDGHTLKGNPDQPFDIHLPTTFEPFFEIRDKGVGLSHEAIMNMYLNYGASTKNDSNDFIGAMGIGSKSPFAISDSFTVRSYFNGMVTTYQAYKENGIPNLTKLMEKPMAEGEETGLAVRVAVRQELIDEFRREAAYVFETFAVRPNINVDINYIDRNSMVMAEKEGVYTAFHGSGNSYSRRGDNFLYIVMGSIRYPVKLDAVMTEDELAAINSNPMIDSIGSLWVYVPIGSVSISASRESLQMNEATKKFIMDAFKDISSDFMNDLQKSFDDIDDYWKAGHHWVNMKSKLRSHSQIAYFAKNLTWKGKTIARLTEEADAARLIPRLDEFGNQMFKKDSSGQPLEV…
16687..17814	PHAGE_Erwini_phiEa21_4_NC_011811: RIIB; PP_00023; phage; -	0	-		NONE	NONE	NONE	MTMTKAQIDAQIFADVSNGMTKAAAAEKYGTSARSIGRAIERHEKSAGKSPVKAPVKAAKKISKKSGKKAKATTKTAPKRSDVAKAAPYKPEEKAQVESTVLAALEKGDKVEYINTSSSVVLTLNGESEIVEETHPNFKAIQIAIVSGDFKQAFALMNIRKSIESFTQGAITIKGEKLFYGTIEIRSTIAQRILELMRQGDDGFKTLVSFFEKLMENPSRNSVEQLWGFISHNDIEIDSEGYIIGWKRVRNNGNGLVDSRTNKVPNNIGNIVSMPRWMVDADKNVTCSQGLHVGAWDYVRSFSGDTTIKVRVHPRDVVSVPTDYNDQKMRACQYEVVGVVDNSRKIIDVTNLKGLPVEEVVVGSAGELISRKPRV
17856..18098	PHAGE_Erwini_phiEa21_4_NC_011811: hypothetical protein; PP_00024; phage; -	2.53e-49	-		NONE	NONE	NONE	MYYVILVLAYVAAILTWPVTIVKFLYEIFKLDLPFWSSLISNGLGGVVAFIISVVVIIFVGRLQFEKSSKKLLSRTNRWH
18140..18703	PHAGE_Erwini_phiEa21_4_NC_011811: T4 NrdA.1-like protein; PP_00025; phage; -	8.69e-139	-		NONE	NONE	NONE	MIEFREGKPKAMGLYLCKVNPEPITLPAADNKILFFQDDIWWLPRSDCRYRDHVYLWAGPIQTLKLEETIQETSVHNFYHLNKKIPDGYVYIGRAGQGLKEHPLHNPFKITDKCDRDTVIRKYENYLWRGMNDGTIDPALILSLDGKKLVCYCSPHKCHGDVIVQAIKWLKTGDNFKKMKEKYDANK
18690..18881	PHAGE_Erwini_phiEa21_4_NC_011811: hypothetical protein; PP_00026; phage; -	5.37e-40	-		NONE	NONE	NONE	MRINKDEAVLNSDGEVKSFTLIVGGNDFFCSCGCNCFHKPDKTDLTVYACNGCGKKYKNASKR
18944..19456	PHAGE_Erwini_phiEa21_4_NC_011811: Vs.1 conserved hypothetical protein; PP_00027; ph	age; - 2.51e-124		-	NONE	NONE	NONE	MLKQFILVGALCITPFGVKAVDCPEFSQGQVAVLKKAHAYGSHNMGGNWGVVLAAISYQESSAGDKVVNHKGSYGVFQNKLTTVTNRTGERPAVAKKKLIRSFDYSAEQAKNELDYWNERYYLKTGQPNNLTRVLASYNAGYNVSAGKGYAKQVKQKMKIVEHCIINKEG
19458..20108	PHAGE_Erwini_phiEa21_4_NC_011811: putative PseT polynucleotide 5'-kinase/3'-phospha	tase; PP_00028; phag	e; - 9	6.4e-163	-	NONE	NONE	NONE MNEHSCKVAVRGRLDTTYNAAICDIHHNNVSGKVRIWREGEAPELSEEVFMNSLAVLPEKMPEGYDKKPKAIVVDIDGVITHFDKDGTLLISGEREPHWQNHMTIAEMAMEQEIIVDLVKGRVEKGATLIFLTARGESQRVSSTITLNNIFNPYKYHLFMRGLFDNLTPAHILKRDILHTCIMPYYDVELFIDDTVLNVQQINQDFPEIKTMLYHS
20191..20658	PHAGE_Erwini_phiEa21_4_NC_011811: hypothetical protein; PP_00029; phage; -	1.37e-106	-		NONE	NONE	NONE	MIQETIVVNINDLSSKVAYVADVVKAQFTGRIFRAVNVKKDGALREYRALTGVSKHVKGAGSTTAHKPELLTIYDMGLASTLGAEGIQAAGAPYRSFNMETTLMLEFVKGDKKTTYVFIDDATKSAIADAKIKAAVDASASITNQSVAILLGALK
20702..20995	PHAGE_Erwini_phiEa21_4_NC_011811: hypothetical protein; PP_00030; phage; -	1.08e-67	-		NONE	NONE	NONE	MKCEIIFPILEVTTGVTVSEEADNDELADFIIKEFATRYRIKPSQVKLQALFDINDDNLVAWISHRRFDLAHGLIHMNGKPVTEFWFRAYKDKKGTA
20995..21360	PHAGE_Erwini_phiEa21_4_NC_011811: hypothetical protein; PP_00031; phage; -	6.01e-85	-		NONE	NONE	NONE	MLRLVVYKDTPNALQSEVYKYLERDKFGYLNCNDHNVRHYFGEEFPRLDVHDFYKGIIKTAVYRGDNIIFVNNAISAKDLGRLEHAIYHLTGKRGVGHHINVLELLAPVSSQLNKFLMKRV
21362..21928	PHAGE_Erwini_phiEa21_4_NC_011811: hypothetical protein; PP_00032; phage; -	6.12e-139	-		NONE	NONE	NONE	MNKTACMIAGKSTTVVMSEEHVSFSTHHRFSAFPYTSDDVEKAIIHLAANHQDHIVSSQMDNGLIQILKEEFGKLHGLVSDLNLVQLHMDNGVTISQFYHRDFDDAVTAEEIRYGRDDKGGLVEHKLPVIIADTTRREWWVSHKEIGEVIETINKFVVFEPWKSHDLLLSLMTAQKQSRERKRDLPNF
21970..22326	PHAGE_Erwini_phiEa21_4_NC_011811: hypothetical protein; PP_00033; phage; -	1.02e-81	-		NONE	NONE	NONE	MKNYVLIALLVVAFLAGYKASNWHQSSLELVAQKAATKAGGEFQSDQKQIASNVIASLDDWKQNNQSFNERVTHEKIIQPVFLNKCVSDDYRIMFNEATANFAAKASGASKSSSKAGN
22473..23255	PHAGE_Erwini_phiEa21_4_NC_011811: Tk.4 conserved hypothetical protein; PP_00034; ph	age; - 0.0		-	NONE	NONE	NONE	MVVDIFTGDLFTEFRKGNFDVIAQGCNCHNMMGAGIAVYFAKFYPECFSADTQAYDYYTEKDSHKEMLGKISVALTKDGLVANLYTQFNGGRNADYFAMAESFKHLDDFLLEKIGKGYRLGLPFIGAGIGGLDINAVIALADSVLVNGDVYFIRHPNDVNNFIISKQFKAKTPANPRYTYLLSDGLFFSVCKDGRVDELPSKLPFQHQKLKSLKCLGDGKLGGKVFTNKYERVLESALIIPAENWGGQQLNIQLGDNIPE
complement(23356..23520)	hypothetical; PP_00035; -	N/A	-		NONE	NONE	NONE	MILLPDDISAHGRGEGGRYLAVTFSMHKFKMKNPSRPSMHKLKMIFLARPYARF
23715..24062	PHAGE_Erwini_phiEa104_NC_015292: hypothetical protein; PP_00036; phage; -	4.65e-80	-		NONE	NONE	NONE	MQDSFIRMCKEVVNNTCPINVICNPAKHSYHTAINSKVSNEDAYKYFKECVVRCPDEKVLATVSHVIITRADKNIIVFGCYEDASNYYKELFPVDEEREKFLEKQFDNGYMVLVK
24102..24767	PHAGE_Erwini_phiEa21_4_NC_011811: hypothetical protein; PP_00037; phage; -	9.67e-163	-		NONE	NONE	NONE	MNTPFIVNSKQRAILADNSFNPAISKEGKNIREGVTVQKFLNRMAIYCEGLNPKAEVFLEAREYSQSRDVYGNRTAHYCVTVMIDDKKAGKYYHPFEIVGSGSRRQQVGYGKDNGDITYSLEKLGYPVELIQRYEETSGAVRYTYKLTALENIEKLFDVATGNLYYSATVEGYEVKAPLYSLIEKKIKNLVSRRRDSSRKFPVTISRHKGDKVSKVTRINF
24857..25354	PHAGE_Erwini_phiEa104_NC_015292: hypothetical protein; PP_00038; phage; -	1.72e-120	-		NONE	NONE	NONE	MNATYSIIKPTFEIRFTAELSECCPAFFSDQWKLTNNHQGGVTIKNPLACRNSYPYAIPLQCSLSELTASYAEQGQDNPSKAAYDSLQAQLKRDLEASEYFITGAIFDLEGNEVINSVAMGYAFDYSFLDKESLEEALKRNIVDSDCETQMIEAVEEFKKRISKI
25424..25705	PHAGE_Erwini_phiEa21_4_NC_011811: hypothetical protein; PP_00039; phage; -	4.42e-65	-		NONE	NONE	NONE	MNVTTYRNLPPVMDITLREGHGKEMQFTDLRAEYKPLWWHDAGLSKTKSGYGKNIPTPWAVNWAGRLRRIYSTCYGNAASLHINVKGKKIAVM
25793..26209	PHAGE_Erwini_phiEa21_4_NC_011811: hypothetical protein; PP_00040; phage; -	1.17e-97	-		NONE	NONE	NONE	MILSPKTFSRSLVASNDSKAAERFSAQELVKVARQFLATFKDNRERFAANVLNLTKSVENVEFTQGVIAEIDDIMKRGTNYAMNESKAFEFAVKTVLVCDYGFTNIVSHGISDALWKDSENRKFMLDLKSDFLAQSGY
26241..26456	PHAGE_Erwini_phiEa21_4_NC_011811: hypothetical protein; PP_00041; phage; -	5e-42	-		NONE	NONE	NONE	MKIFFSSRSAMRSATFGKATDNGKEAAKRWSRDFAKVIRAKRVEVVQQVNSVTGKVKPVKVTFRKSRKVT
26458..26793	PHAGE_Erwini_phiEa104_NC_015292: hypothetical protein; PP_00042; phage; -	2.74e-75	-		NONE	NONE	NONE	MTQSTVNYLMGGGLAALTIGGFYLFNLIKEVKQVDKNKGAVKSFLSGLTAAQTSLLMSSITHGHNFAGDFIAALSDAQKYQYSGLLSVIGSGTLKPYYSEIVESHREKVRG
26797..26931	PHAGE_Erwini_phiEa104_NC_015292: hypothetical protein; PP_00043; phage; -	1.74e-22	-		NONE	NONE	NONE	MIGLIIILGFIGLFAARVIGECLGLIRPFEDVLAERETLKKKRA
26934..27167	PHAGE_Erwini_phiEa21_4_NC_011811: hypothetical protein; PP_00044; phage; -	2.17e-44	-		NONE	NONE	NONE	MEGLAGILFVLMVVVLALWLALLPAIIANKKESTNKGFIIGLTIIGLFFFPCWIIALIWAIVDSSAKPQRVILVKEV
27255..27842	PHAGE_Erwini_phiEa104_NC_015292: hypothetical protein; PP_00045; phage; -	4.86e-144	-		NONE	NONE	NONE	MLCVHGTTLENFKMMIANEGKPSGAWNVSECDAATYFYPLEKIAKAECLESGDFDSESEYQDAILQAAKRHARGNAMTTAAIAERDTKLIVFLADVPEHLLEDDYSCDNMADIASFIHEDDFKVEMIQRIWQYSFFGIFSPYCVQPDNPYMVSMSYHLEQMARAIQNSNAYLYDTIEDSLDESEEQKDLEFLINI
27921..28247	PHAGE_Erwini_phiEa21_4_NC_011811: hypothetical protein; PP_00046; phage; -	1.11e-76	-		NONE	NONE	NONE	MLHIAHIQNYRSRTASVKRYGKFKAMRFEWSCYRKILSFDRSKFVCQSEPLENRKLEALARHAGLVLAKHGQDVANDFVNRCFTALPYTNNLTIGLFIERVEFFANTH
28324..28557	PHAGE_Erwini_phiEa21_4_NC_011811: hypothetical protein; PP_00047; phage; -	1.26e-50	-		NONE	NONE	NONE	MLHHQSGMVCLEGGIEITLPKLQEIYLDWINNFLTVERFAEYYALTVEEANVIIQAGHKIQGLYAQMLKDLQSLVLN
28641..28919	PHAGE_Erwini_phiEa104_NC_015292: hypothetical protein; PP_00048; phage; -	8.71e-63	-		NONE	NONE	NONE	MKLSESESKTVNRLMRDIGFTIMTASKQPVMDWYNGVIDGKEKMVNLWRFNGELQFELYDNTLKSPVKSTKDLEQSYTIWANGHFIINPKKV
28924..29169	PHAGE_Erwini_phiEa21_4_NC_011811: hypothetical protein; PP_00049; phage; -	5.04e-53	-		NONE	NONE	NONE	MVLFPTILLIASSCSNLNSCQFSQLDSWQDVPASVSVQDCIERRKDFPDEETGCFVLAGEDSKTLSLENVETGEWVEIDKD
29272..29844	PHAGE_Erwini_phiEa21_4_NC_011811: hypothetical protein; PP_00050; phage; -	6.88e-137	-		NONE	NONE	NONE	MKKSIAINLIRSASVMTRINKESWTFQTSFSGEFAVINKAYNGVYFVHTKGNKATTHKTFMAAVASILDLYLSIIHDSMRRKIQELKSRYNSLETMRYTHKENLKRFVIADEVLDILQGVNGEVVTDILTGNFATYRTELAAKAAMKHRYIATAYTLENVIDRMSKTTFKTLTLLQANLPESFKVTTFDA
29909..30148	PHAGE_Erwini_phiEa104_NC_015292: hypothetical protein; PP_00051; phage; -	2.3e-50	-		NONE	NONE	NONE	VNILKTNDLCRLMHRDLGKPFVYFIEEGKTYSYTVNRFGAYAAKNGLLMKSKKLLIIADEDEKPTIAVKMHFYKKPKNV
30213..30464	PHAGE_Erwini_phiEa21_4_NC_011811: hypothetical protein; PP_00052; phage; -	1.82e-53	-		NONE	NONE	NONE	MTINVTEISKISIQSESVYLLHRVVTDIWDIKKVILDQWEIQGFNLEKGNYHIDFESKEAALEHYRQIANGIIDNHQAALNSI
complement(31886..32077)	PHAGE_Erwini_phiEa21_4_NC_011811: hypothetical protein; PP_00053; phage; -	7.09e-41	-		NONE	NONE	NONE	MYKNATPEQYAELTEVLSEFKGLPYNADTINRMQRKIALHFPEDVARTFHLNMLVNGRPLRKL
complement(32077..32310)	PHAGE_Erwini_phiEa104_NC_015292: putative holin; PP_00054; phage; -	2.17e-47	-		NONE	NONE	NONE	MKHRYTNNKWKKQFRRTFANLLVSAGCDGKTAKKLAKGEMEAVTDSYQAMSFNMYRREWRLYDPKDTAVENWSYWEE
complement(32307..32471)	PHAGE_Erwini_phiEa21_4_NC_011811: hypothetical protein; PP_00055; phage; -	2.58e-30	-		NONE	NONE	NONE	MMLGQFFENVVAALIVILVVSHFELMNPYLAGVITFAACYLLDGLSKIIGAIFS
complement(32502..32750)	PHAGE_Erwini_phiEa21_4_NC_011811: hypothetical protein; PP_00056; phage; -	3.14e-54	-		NONE	NONE	NONE	MNNFTECSASGAGCSFKEMTIPSEFINGIEGGEPKHVVQCEYCGAERPDYQAIASGKADMLNRFNTAKDTAEKNGTVTFKKI
complement(32800..33273)	PHAGE_Erwini_phiEa21_4_NC_011811: endolysin; PP_00057; phage; -	3.3e-110	-		NONE	NONE	NONE	MEVSQKGQQALEVMEGFSAKAYLDIAGVPTIGFGDTSVRARKVKMGDTTTLEAAKAELALDLHDFKSGVEKYLAKAVKGTTQNQFDALVIFAYNVGLTNFASSSVLRNHLAGDFEAAAKSFALWNKITVKGKKVVSKGLVNRRAKEIEIYLHNNYGV
complement(33323..33937)	PHAGE_Entero_vB_EfaP_Ef7.2_NC_049934: tail tube protein; PP_00058; phage; -	3.63e-22	-		NONE	NONE	NONE	MARETFNDFVAAVIAKAKADGKITDFSKVQSYYFPRYFYSGSWNRLMDVATEMTGEYTPKGAVPFSPTNMYSASRVVRLVDFLHDIQYLTLNGYEIEQILNPTDKVKPFFSQLNAVIKATTVSVTGVAIAPKTNNLAVGATRQLTATVSPDNATNSKVTYESSDESVATVDENGLVTAIAEGTATITVTTEDGAKTATATVTVA
complement(33941..34558)	PHAGE_Erwini_phiEa21_4_NC_011811: hypothetical protein; PP_00059; phage; -	1.77e-149	-		NONE	NONE	NONE	MTVQRTFNTDESVTLSGTTALELIGEMYNQIGQGFKYVPNSFVAKTPFNPNFKVTVKQDAEELSSDVAVHRTDLKDGDSIIHSPNAESLLRTLSNALVKQQSGATIKSVTMTLGAYSATVSGLTDEVAEEIPATPDDSQDDIEPLFKTNDEEPVKTLEPFDMSIAMSKQSKEELVEYVEKYGISLDKRRNLAAMQNQLQTIVNEG
complement(34555..34773)	PHAGE_Erwini_phiEa21_4_NC_011811: hypothetical protein; PP_00060; phage; -	4.54e-45	-		NONE	NONE	NONE	MSNIPLKSSDIQEVYEDYEIYRMAFGRMCSEYSGIMIDLYSRSKNSEEVVLSAYENRVFLKILYLLNRRNLK
complement(34783..34935)	PHAGE_Erwini_phiEa21_4_NC_011811: hypothetical protein; PP_00061; phage; -	2.91e-30	-		NONE	NONE	NONE	MTQPILNKPVKKKARVPKQTPQKSGSYLSEHYSDDELALYRFFQGYGKII
35354..35719	PHAGE_Erwini_phiEa21_4_NC_011811: hypothetical protein; PP_00062; phage; -	1.44e-82	-		NONE	NONE	NONE	MARKHAGQFRKGQSGNPAGRPRGSRNKSSLVKAQLLLDDSSEMSVKLFRALVTRDVAQLAEFGLSPSDVNVKAMMEAAKIILTQSSSEMKALASDKKKEDDVPEQKDDAPTFQNVARIGSK
#### region 2 ####
39314..40048	PHAGE_Erwini_phiEa21_4_NC_011811: hypothetical protein; PP_00063; phage; -	3.59e-174	-		NONE	NONE	NONE	MAVTDQTKQIFSLMQSGKAFKNPLASASSALSSNISSGTSGMNTLKSNLTNPNAQTALQNAGINTTLLTSGAGALTSSASTVTSLVSYGQTSVNEFSQRMQLAEGYKSSYESLTGTSAGCSPFNSVMGVVQGIGQSAMNAYNTVMSSVNSAISALNDAIAKGLSTIQNLAAAAYAKINELITKAKEFAQKVVDMIAEEASLISDYLKTQASAFMAKYMPDWFKDSCKSSVTNNVATDELKAAAK
40359..40541	PHAGE_Erwini_phiEa21_4_NC_011811: hypothetical protein; PP_00064; phage; -	6.82e-35	-		NONE	NONE	NONE	MNEQQLKELQLKAELYDLTKANQEMSGVIRNVIISLATSLKVDANEFNLQQLLDKVSEAV
40574..42178	PHAGE_Erwini_phiEa21_4_NC_011811: putative terminase; PP_00065; phage; -	0	-		NONE	NONE	NONE	MNLTEVKQQRLRDVQDVLAGNLRLEPSVIKMLAKYGKPVEKLLPSQILTLRKYTVEEVELLMKLLTNKKFIAPQPGSQETLLNTTTDITLYGGAAGSGKTVAILMDALQHKDDPNYYAVFFRKNTTQLSGGLWPAAKKLYGMFGGVPHEQKMIIQFPSGATIKFSYMELEKHAEAHQGIEYSAIYWDEFTHFSQSQVDYLMTRMRSGADGDSYMKCSMNPERDHFVYSWVEPFLDEEGYPDNEKCGRTRWFVIQEGVMYSDWERDEILKQFPLEIPQTYTFVSGTIDDNPILDFIEPKYRGRLENNTPINVARLRYGNWKARAEGSSYFDRRWCEIVESVDEPATRVRAWDLAATLPSELNPDPDWTAGVKMAKGQKTGTFYVEHVKRFRDRPAGVEEG…
42190..43632	PHAGE_Shigel_Sf14_NC_042075: putative portal protein; PP_00066; phage; -	0	-		NONE	NONE	NONE	MAQNEINPPLPAFQKDEMGSLGLKVISGRLFEEPRRNLRFPESIKTFQIMMRDPAIAASINILKTLVRRVNWRFDAPEGFDAKDYEERIKFFETLKGDMDVEWGDFINSIMSMCVYGFSLHEKVYKVRKGKKGKYPSRYNDKLIGWAKLPIRSQTTIDKWIFDDENRELIGARQNLGLIPHLAGSTVKNFIELPRSKFMLFRYDDEIGNPEGRSPLLNAYVPWKYKVQIEEFEAMGVSRDLVGMPMIGLPPEYLDRDADPEKKAFAAYCQNIINDINANNRAGLLFPRMIDPESKMDMFEFKLVSKQGAKSYNTDEIIDRYSKQIMMSFMSDVLAMGQSKYGSYSLADSKTSLLAMSVETILRQIQNVINKDLIPQTYSLNQWDDEEHVRIVFEDIEKP…
43639..44133	PHAGE_Erwini_phiEa21_4_NC_011811: hypothetical protein; PP_00067; phage; -	4.78e-116	-		NONE	NONE	NONE	MAEDTLTLSFRVRVSDYRQEQSSESGQLTVSQGVNIFGSGQTDGKSGQITLCRHTDVSLAGEDFIRGSYHPVVSFPFGSAMKLSFQLYDCKGKKLDAQTLSAAYIAIGELSHPATLNSDGTISYLFLKSDYKVLVKGQIYDTVLSVVDSQGNNSIVSKQLIRLD
44133..44465	PHAGE_Erwini_phiEa21_4_NC_011811: hypothetical protein; PP_00068; phage; -	4.55e-74	-		NONE	NONE	NONE	MALTTFAKNLMLSALSSQMKVALHSSDPSPDPTANMVTSKMAIVFGTAQNGLIASQDSVIFQIPANSTISHFTIWDSSDRLVLNGELNTPEFYVQAGVYTLNAISIDLNT
44473..45843	PHAGE_Erwini_phiEa21_4_NC_011811: putative prohead protease; PP_00069; phage; -	0	-		NONE	NONE	NONE	MSHQLFRLAAQIQNKPLLATEDLAASVMLYINQRISGAVDPMAAVNVKPVTGQAEQYASTVQDGVAFLNVFGALSHRMSGIEAMCTGGLSSYQGLTRAFDEAVADASVDKIVLMIDSGGGEAAGCFELARHIKEHSNGKPVIAYVDERACSAAYALACAASEIYASPNADVGSIGVIVIHQEFSKAMEKAGVQTNIIKAGEVKGMGNPFEPLSDQAKDLIQKSVDNSYTSFVNLVSSSRGISAEAVKDTGARVYGAQEALSLKLIDGIKTTDEFKDYLFGGNGASLNVPNQPAIQQANSEELEMDAEKEKAYQEQIAALQAQINQGADAKLLDAMKPHADSIGFDAQMAVDTIKALGSESDAAKFMTSVIHAASAKIESVQAEASERIATLEAEVEQTH…
45855..46226	PHAGE_Erwini_phiEa104_NC_015292: putative tail specific protease; PP_00070; phage;	-3.38e-84	-		NONE	NONE	NONE	MAYAGYIKTGTREKLMDIVLWEQISSNGFSRESVAPANGVDYEIGDLLKSDGTKATAAGDIYGVCLNNFKAAVGLTTSGQVNITMIVREAELKSGGINLNGMTEAAVATALKAKGIILVPTGK
46249..47355	PHAGE_Erwini_phiEa104_NC_015292: putative major capsid protein; PP_00071; phage; -	0	-		NONE	NONE	NONE	MSLTLANGSRFLLADLTGDIANIPNTYGYVNQLDLFRSVPTSQTSVLLDITDYGISLLDPVDRDTRNAESSAPESLRQVAFPLIYFKHIESITPEQVQGIRQAGTAAELTTEAMVRARKLQKIRMTHDITKEFLLMQALKGKVVDSKGFLWADMYQTFGVEKKTVYFDLENPDADIDGAIDELVEHMEDTANTGGLTNGEQIIVLVDRAFFRKLTGHAKVREAYMAQQAVSSYGLITGSLKTGRSDGVATATNEFPYRGVVFRQYNGKFTDKRNTVHKLVGINGVEDSVGVGHAFPNTAMLGEANDLYQISYGPANKMGYVNTLGQDLYVFEYAKDRDEGTDFEAHSYMMPICTRPQLLVDVRADKAS
47375..47842	PHAGE_Erwini_phiEa21_4_NC_011811: hypothetical protein; PP_00072; phage; -	1.72e-110	-		NONE	NONE	NONE	MYTGNPSTNPLDRIRILCTDTDNDDLMIDDSVLEFFYVSNDKNERRAAIQALRYILMQFAKMADEKVGGVYERNSDRFANFKSALDDLVKNGIVGTPYAGGISKCDIELRKCNPDSVNKSVEYGDAFSYGDNRCDDRFFNGSPNRMVIAFVDKES
47843..48328	PHAGE_Erwini_phiEa21_4_NC_011811: hypothetical protein; PP_00073; phage; -	1.42e-114	-		NONE	NONE	NONE	MVKRVIGEGRNILMKAVKNIAKSTVKVGFFAEQGKHYSGFSYPALMYLHEVHGIPASNGKVYRRAFETAMQIDRKLLIAQAQKNLKRMLSTGQTNPDLVLSQFGKDSIKSLKKVFGNPSLLPPNTPSTIKSKGGRNTPLVDTSDLVDNLAYKTSSRGGLRK
48325..48711	PHAGE_Erwini_phiEa21_4_NC_011811: hypothetical protein; PP_00074; phage; -	5.38e-91	-		NONE	NONE	NONE	MRLLRRHTLQIVRKTSEGYYNENGRWVSGEASVTVPIRGNLQPYNNSLTQKVLPKGVVATDVRILYTVAQLRTSDEVAWTEADVLLLNDIEYECFSVMDWSQQLARTSHYEYLFIRRDKINQVRNASE
48711..49319	PHAGE_Erwini_phiEa21_4_NC_011811: hypothetical protein; PP_00075; phage; -	1.02e-145	-		NONE	NONE	NONE	MSLLNLEQIEDGVVKYAVETIGQLLAKDKNKRPFVIIENPSDNSNDKGLKPDMPFVSVRSIGVTTPYGFLLDVFVDEQERTCYRIPFKVQIRVTATGKNSFSIISDFKQRLEISSLRARLTEYTGGAILVDSGQMPQNFDMLQTDYEPSTPLILELAVDSILVDYDSGVIERVIADGVLHYGEGDTQAVAIHLDEHTQDYRE
49324..50682	PHAGE_Erwini_phiEa21_4_NC_011811: conserved structural protein; PP_00076; phage; -	0	-		NONE	NONE	NONE	MAYTPIVNVDITLNTTGSTREGFGLPLFLAGHDAFEERVRGYTSLSELGEDFTSDSAVYAAAQALWAQTPKVTQLYIGRRNLQYSLAIPTIGSAGDNYTLTVTTNNGVVGSYSATGATSSTAQTILQSLKTSIDTDTSVSPTVTTTLSGTGANAVLLITAKDADVDFARVTTSGTNIVISSTAADSAEQAVKRVEDYTNDWYFIATDERNETFVKAMAAAIQSRTKLFFTATDSTDALSGTNISSATDIGAYLATNNMTRTVLVWHDDAESQYPEMAYIAYGAPYDAGSIAWGNAVLTGIDYSRQPTNNRPLNSTQKAALEARNTNYVDYEGGNSVMRSGKTVGGEWIDIMRGRDWLESDLKSSLRDLLINQKGGKITYDDRGITRVRQVIESSLQRAV…
50698..51153	PHAGE_Erwini_phiEa104_NC_015292: hypothetical protein; PP_00077; phage; -	2.81e-107	-		NONE	NONE	NONE	MSLFQQYSPKDVVCSWNGIAITGFAPDSFLRLQRTSALVTPVVGAGGDVALTRNADKTGTIEIELMQTATSNLRLAAIYAEQQLMELEENISSNFVIYDPSGSVLATGRNAWLQELPQVELGADQNSKTWTFGCENLDYTVAIPASGVTSI
51211..51621	PHAGE_Shigel_Sf17_NC_042076: putative tail tapemeasure chaperone; PP_00078; phage;	-1.22e-36	-		NONE	NONE	NONE	MKTVKKSINDRDVSITLLGLKDGVNISLKIARVAAPAYGQLIEAFSKIKDGKKDIPIKDIVLNCLDAMDEMDVNSVLEKLFDGMLVDDRPMTLDQAFAGNYGFMLDCVIFAVEKNFSSFFEASIFKNLFSESEMEQ
51858..54077	PHAGE_Citrob_Mordin_NC_041977: tail length tape-measure protein; PP_00079; phage; -	1.95e-176	-		NONE	NONE	NONE	MAKYTVDEFVIELGFNEKVIKGLQRVEKTAMAAATRIENRLNKAVTIDGNKSKAGFDKIVRNAQTAANSVNRAFSKSMDFGNAGKASVKGVETAARASAKRIKKEMQDAFNVRGNGRRGGSGGSGGGRPPRGGNGGGAGGSSNSAARSIERTYSNNYYSGLTRKLESMGVRGQGLAGKFRSDITGLRDEALKNPSANLANYNMQIKASIDSMKRWISAENAEAKARREQTWLLDRANSSLTQWIGGFASLYTVIEGIKKVVDAGVARQGQMLSAQAVFKGQAGDAKTFAAGFSQQIGQGFTETMKQYTGFAAGAQNALGYQGTQDFYKNAATFGRIRGLDAEQLKGIMVAFTQMASKGRVQAEELRGQLGDRLPGAEQMFADALGVNTQQLDALMKSGK…
54081..54908	PHAGE_Erwini_phiEa104_NC_015292: hypothetical protein; PP_00080; phage; -	0	-		NONE	NONE	NONE	MAGAITTDNSATSYKEDGTPIYDNATGKSARYAKKDGVYFHIKDDLRLLLYLTANTDIDIDSSMSVTVQPMQSGETITDNYLRSPRIATITGVVVSTVEGTILTQTYNKNAEAFTAIAERWRDQKRILTLVCPHKQRLQNCVITKLSMKKDSSIENGLKIVATFQEVILKTNIGKTSISASGKRASKAGTASKKQVGNTATTTGSSPSACQGLKTAYENGLEKLNSTQKRLLANCLDNKSFGTKGTYSKTDDKAVSDYYKRHAGNPNSEKGIGTR
54908..55231	PHAGE_Erwini_phiEa21_4_NC_011811: hypothetical protein; PP_00081; phage; -	1.93e-73	-		NONE	NONE	NONE	MSNYIPVPDSEWSTQTVTLDKIPFLIELRFKSRQERWYLTIKDTDGNILISEVKCVPNTTLTGRYGLPEIYGDIFVERFYGSSEYPTRNNFGIGKEFGLVYQPLEEQ
55241..56326	PHAGE_Erwini_phiEa104_NC_015292: hypothetical protein; PP_00082; phage; -	0	-		NONE	NONE	NONE	MAEKNTSAFRVYQLAVGAESIGFNNQPTGHAKDTENLVFFTELQFTANISYTDQKSKTGTDDTTIEMYNLAPEMRARFKAVGATVMIRAGYDDIFPRNEDTGYVEVDYDALPIVYLGTVLYSYTYKKGADLITKLICSNDKLERATTKTSIAFPAGVAKKTVISNLMKTLDLAVIESDLANVTGIYHNGFTVYGSVSDALTRVCEENGLKWFTFNKQIRVIPAEPTSSGEGWAIGASNIIGSVEGYYRRTRKALKTTTTPTSIGAASEDTQTTESSGSVDFAAMASASSSGGSGGKRPKVIVVKTGVRITVHLDGRIRLGDTVQLSDSIDFDGTYRVKGIAHNLDYTGDRWTTELDLEKVT
56326..56970	PHAGE_Erwini_phiEa21_4_NC_011811: putative baseplate assembly protein; PP_00083; ph	age; - 7.07e-159		-	NONE	NONE	NONE	MAYASPTSRLANVISGYLDEFKKELYTALPAVVEFYNPKTQSASVRPLIQVDELPNPLIHGVPIQFPSGGGASLTFPVKAGDQCLLIFSMLPMDAWMSGDGSMKKVNNRRSHDITDAFAIVGVGTNNKNFNPDPDKVRLQYGELVFTFAEDGSAVLEGSLHVTKDITSDANIRAEKEMFASNITMHDSGVDFNSHVHHYYWTDGSGEANSQKAQ
56970..57386	PHAGE_Shigel_Sf17_NC_042076: putative baseplate wedge subunit; PP_00084; phage; -	2.36e-51	-		NONE	NONE	NONE	MSTDFKLNLGAGYMRKLGNDVIYIDHGDLDIDANGNIKIIPEDDIVTQVAQKIHIRCYLKRGELFFNLDAGFPYIQISKYKNSKAIFDNYMEEYLLETEGVASMTSYSSTLDNFTRQISVQFSATTLSGETAEGEVNI
57386..58870	PHAGE_Erwini_phiEa21_4_NC_011811: putative baseplate component; PP_00085; phage; -	0	-		NONE	NONE	NONE	MAGLTSRGLVTLRYSEVVDNISQYLFQNLSQKLNISEDSDLGILLAAICTEIADLWEATSAVNDSTRIDKAEGFSLDDLVGLNGIYRYIAMPTSGVAEFTGDVGTEVPSTTTLRTTTGAIYYPKATFTISTTSCVETNVSINNLRVGESYIIIIDNVEYSYTALTGDTKLAVLQNLTKLINSGLIAVATLDSSNLSMNIAKDKGDINKRTQSMVVTTTTYMSFGKTTVLQSVESEDNGSIAGFAETLLYIDSPVSGLDSVYNRYDFTLGRGRETDEELRERYYGSLTVTGIGTLDAIVAAVKKLSGVSACQGVENDTEVMDNTTGLPAKSFQIVVVGGNNNEVAQAIWDTKPAGIRAFGTVVGTAYDDNGYDHKVYFSRPDPRYVFVKVRYYIDSEETL…
58880..59728	PHAGE_Erwini_phiEa104_NC_015292: hypothetical protein; PP_00086; phage; -	0	-		NONE	NONE	NONE	MAYEKIESLTTQALDDYTPSQFKEKNVYSQLLSAITSELQKVEDTLWDMYKKKGLNTAEGIQLDYIGALLNVPRQVGLSDDAYRLEIYAQILIRRADTTADSIMKAMQAVHSVDTSQLWEHYSGVMTGGVVVKVVTNDSVDDAARILNNISAAAIGSAVILRDENNGLAWTPVEIQSDELYLTDEDENRFITNGAQNITVTTKSGTTEENLIGSLADEGMKQYNLAVEVENDEKIVTGDFIVRKNSTDGTLKIEQPAALGGVYGYFAEVSQLRSGQTKIEGT
59731..60084	PHAGE_Erwini_phiEa104_NC_015292: hypothetical protein; PP_00087; phage; -	8.3e-82	-		NONE	NONE	NONE	MARPNDPVVSWATADVDNEGSQLKVAPPSEIQASGLLRGEPMGRQWFNYTLNNLSQYIKYLDSVVNPTKGTSTATHEIRMSAVQRSDWAASGWSLIKTVTDSTTSTGSIYYYEHTGA
60088..61161	PHAGE_Erwini_phiEa21_4_NC_011811: putative tail fiber protein; PP_00088; phage; -	0	-		NONE	NONE	NONE	MAESNIQINALPQATTPLSDADIFHCKQGIVDKRVTLADLLFPHSSLTNNPHNVTKAQVGLGNVTNDEQLVKAQNLGDLPNVETAQQNLNVYSKEAVDSVVQTHINDKNNPHNTTKSQVGLGNVENYTIALSYTDASANKYVTAKVVNDLYKMIQGMYPIGHRIYTDNSANPSTYIPVGTWALTGQGRVSVGYDAGNSSRPAGTKFGSSTVTINVENLPAHTHGVTVTGGNHSHGASGSTTGAGAHNHVASGNTGYAGDHNHTYTTTRQGGGNPGNHVGHGSNEIHYTNETTGVAGGHTHYVSLATNTVGDHAHGLNININASGNLSMSGTSNPTGSGQALTIEQPSEVVYIWKRVS
61249..62757	PHAGE_Erwini_phiEa21_4_NC_011811: putative proximal tail fiber subunit; PP_00089; p	hage; - 0.0		-	NONE	NONE	NONE	MATYRLQDLPEFTGTILGTDLVLVKILARDSTGTDTDAKMTVTNFLKGVSFDTSKFVLKGGDIFAGDMTMNNTVTLKGLMTGSKGAVGIAVINANDQLVLGDDKVPLVLKSLENPAYLRSDGTQFYLYHTGNKPNATDVGAVPTTRTINGHAMNENVTLSASDLEGIDLYVLKSDGYTRVSGVMQESLTMKNDSYLSAKKADGSASVNILKVNSNDNLEIGQSDAFMLLYSNSDIQAQIKGYNQTLLHDGNFRTYINPNEKLKAYIQMQVFDTAGTYTITPDSLSTVLKFRVEGANKYDFDVSLSNITGHYQTAAIANTSSYGSITVTEGEESNILDDRTGNVVKAVIANDDAGFIIGFWNETSKKSQFKSIAYRADGDFNARVEDNDGWLWWWMLDNT…
62767..63501	PHAGE_Erwini_vB_Eam_MM7_NC_041978: tail fiber; PP_00090; phage; -	1.83e-175	-		NONE	NONE	NONE	MATTSYRIQDLKQYTGSLSTSDFLLVKIKKRTGMIGDEDMKISMNLFLDQLAQGFFPITGGVLKGNLTIANGYLLSLADKNDVAVSIGGFTADNRLQIGNINRGLTLVTISDVQIKRGANSYEVYHAGNLPNVTKIDSYYNAGFVGTSHSINMGQYTDYQMTLQNPTTALDFSSGFVKRAVETITMLITQGSGSNKVTWPDNIKWANGYPPTLSYKAGKTDIITFISYDLGESWLGLMTAAGVS
63501..66974	PHAGE_Erwini_vB_Eam_MM7_NC_041978: tail-associated protein; PP_00091; phage; -	0	-		NONE	NONE	NONE	MTQVKQTSAQSAVNQAVNLLNGHEDFVERSTGLTVDPHVDHYLQNPDYVLSNNRHFIADTMAEYQPNGDATTEGQALHVLGYCHAYIATKNPVFLDKAKKAWDAYINYFYKGQEIPSTPSRYICNWIINGKEPTLADYPVNPEEPTQGGFKCVPIEFTNGVGRIPHGAPFWGEYLDSCTFAHRGHMTWDAINGSVQKIQENVDGKIDWQTVYDQYRILGTPTYDDFFMDTFTNGRDTWTGFTSTSVIPTVTGGWIKPPRVDDTNPVGIRKDNITFNGGSYETVRLRIKKTGDPVWAGAIWWVNVGGRGWDETRKFSIPEPKFDASGVAEIAVNPGWNVDIRTIRVDVGAALTADEYAKNFFEIDYIGVSHKTGEGIAEPWSSLAWIDWKAYLGDTYTVK…
67084..67293	PHAGE_Erwini_phiEa21_4_NC_011811: hypothetical protein; PP_00092; phage; -	3.62e-43	-		NONE	NONE	NONE	MPFIFALLGKGLASFGAKLLIALFTERMIKHVFFTLAKYIAKRTQTTKDDEFLDKLENTYDNPDNGGAP
67293..67628	PHAGE_Citrob_Moogle_NC_027293: putative holin; PP_00093; phage; -	1.32e-06	-		NONE	NONE	NONE	MEIKRLIENNIAAIIVGCSSVFASYLAVNVRLTQIETVQVADHQRVSQLETKVNQLEINQESMKAYADASQKNIDKMANSVDKLTESVNNLFGIVSRWQGKFEDSSQVNGR
complement(67669..68604)	PHAGE_Erwini_phiEa104_NC_015292: putative thymidylate synthase; PP_00094; phage; -	0	-		NONE	NONE	NONE	MSTIDQQYKAFTANILSNGELRHSRSGNTISVPFPEDLRIDVRKEFPLLTCKSVPMSLVAGELLWFLAGKTDLHSLRMYQFGSDEGQNTIWTADYERYSKAVKNLVRKVQTGELQEKTLRKIDAQEDLGMIYGSQWREFESCDTTCDQITRLIEGIKENPASRYHIVSAWNPVAVANNLGALPPCHMFFQVYASEGGYMDLRWYQRSVDTFLGLPFNIASYALLLRILAQMTGYTARYVIGSFGDAHIYENHVPAVMQMMDNPEFDAPTLKLDNLDLSSLDSVLKLNGLVFKNALQDYQNAGVVKAPLSVG
complement(68601..69161)	PHAGE_Erwini_phiEa104_NC_015292: dihydrofolate reductase; PP_00095; phage; -	8.93e-138	-		NONE	NONE	NONE	MITTIYAVNSVGAFGNRDGSLPWPKNSEDLQRFAFLTKNIGTVLMGKSTYNSLVARHPNQLDIHLPLKERNAIVLTTKLPCGQPIEFGEMVSYKVDGKDVHFLHHETHMAIKLAERFYNSVAVIGGAGIIGESLAISNEVYVTVLDSDEQADIMTDFEMPLCLNLAYFEKLRNGTGATYHYIEGLS
complement(69161..69715)	PHAGE_Erwini_phiEa21_4_NC_011811: hypothetical protein; PP_00096; phage; -	2.83e-132	-		NONE	NONE	NONE	VIMNKSLKDLGIHPHYVIVDKFSGRPYLHSSLTSDLTTTKKNITSYHRNEVWSNENLYQTLEDRKEFDMFIARLDAVGIGYDRAVDVINQRYEHEWQKLDKGLRKRLNVGVVYGLLQIIERFERELRENRKMTNQQLVIDVLNDLTAFREACKVLVEVQPIPKKAYKWEKLKSIEILEVKGLEF
complement(69702..70805)	PHAGE_Erwini_phiEa21_4_NC_011811: putative DNA ligase; PP_00097; phage; -	0	-		NONE	NONE	NONE	MKTLFKRNKNKSVNQWQCFAEGADVVTVYGKVGGKLMTERYTAEGKNAGKKNETTPEQQAILEVESKYRHQIDRKGYAENLDEAETVVKDGVMLAHDAVKISHKKYLIFPADAQPKLDGVRCRIKRDSSVENGFTAYSRENTEYVMPNMLIPSIQFMLKSHPTVEQFDGEIYAHGYDLEDIVSMIKDAENPERDTLMFYWYDIIDSSLNWPERSAIINSSPLLECDFNLRIVVVESTRVNSFEEFDAMHDKWVLEKYEGAMYRSIAADSFYGCNERSYFLIKHKKMLTSEFIIVDVEKDKRGHGKFVCLSSKGKRFSCAWKTTHEKRQYLADNPEEFIGKPLTVQYQKETRKGRVQFPVGLTVRDYE
complement(70852..71061)	PHAGE_Erwini_phiEa104_NC_015292: hypothetical protein; PP_00098; phage; -	6.7e-29	-		NONE	NONE	NONE	MLSSILVCLTIAIGIIWLLVDSFKILKFAATRPLRFVSDTVIIFFGIIEGLASGFMVVFLYQLIKAFLK
complement(71054..72322)	PHAGE_Erwini_phiEa21_4_NC_011811: tRNA nucleotidyltransferase/poly(A) polymerase; P	P_00099; phage; -	0		#NAME?		NONE	NONE MDFFLVGGSIRDAVFGKASSDHDFVVVNATEEQLLGLGLKKVGKAFPVFITDDGTEIAMARRENSTGEGYNDFEVETDGVTLDEDLLRRDFTINACASPVVNGGANTDELICAHPMSRYDLAHRILRVVDADRFKEDPLRILRGLRFAARHNLFIEPETKALFRQMIEANCLAHLPKERIWKEIEKAASAENFWKFVSLCGKFNLFPEISGMKGVRQPKKYHPEGDVLNHTVLALKHYEEVELPQYGWNSGDRVTQSLCILCHDMGKRLTLSERGNLHGHESDVRDLLSFVERIGAPKSVRVATQFCAEQHHRVHGMFIRRANRLALWLEEHNQFNNQAIVNALCMTCVSDANARLQKVPYLQMNMLAEAVSQTRKLSPEVVEVIKETDNIQTK…
complement(72330..72680)	PHAGE_Erwini_phiEa21_4_NC_011811: hypothetical protein; PP_00100; phage; -	4.19e-82	-		NONE	NONE	NONE	MKKENVIFHNNYAMCFYGKPTANEKKMGENLLKFFEGKKHPIYQATRKNGFMQVGSAYSNFKLASGKKSQEARDEIANTLFRERHGLTFIEIEIEVDGTIYPTFAISKDDMRILFE
complement(72787..73665)	PHAGE_Erwini_phiEa21_4_NC_011811: hypothetical protein; PP_00101; phage; -	0	-		NONE	NONE	NONE	MKKLLKNIVIAAAMVIGATSLTACNKVTPGNVGVYVKTTGSDTDKDSIQRVGLGWKFTAWGHDLYLFPTTTQNKEWSGAQAFKIQPSEGGDEWTVNVGLAYHVDPNKAVDLFQKYRQGIDEITDNYLHNMIRDAFIRHASKLSVEELYGSGKTQLLIDVKADVANQVAPYGIIIENIYFTSSPLPPKAVVESMNQKISEQQHTERQKQAALTAVQTADARKNAAQGEKDAAILKAQGEAEAIRIQGEALRQNPTVIQLRLVEKWSGNLPLVQGQQQGQIIDMSALIKAQQNQ
complement(73668..73889)	PHAGE_Erwini_phiEa21_4_NC_011811: hypothetical protein; PP_00102; phage; -	2.12e-45	-		NONE	NONE	NONE	MSQEMKEKALTSLTDNIKIHLLDAIQDINTGKVSDGLKTLVELHSLMVAIEPAIVKMEENMARLGEIASKRKL
complement(73846..74088)	PHAGE_Erwini_phiEa21_4_NC_011811: hypothetical protein; PP_00103; phage; -	1.02e-52	-		NONE	NONE	NONE	MTHRGRNHLATQRGASESTIKNRRKKLYSRLNSLIDNATLPTSEKVFLKQGIKGVIHELLDIEFYKNESRNERKSIDIPD
complement(74085..74294)	PHAGE_Erwini_phiEa21_4_NC_011811: hypothetical protein; PP_00104; phage; -	1.27e-40	-		NONE	NONE	NONE	MIQTTFKFILAAIWLFVLWLWTLVVTELPDFMSKVYTTEFFMGLFLIALLGLFSYNLFKVSKDVWKKKA
complement(74275..74592)	PHAGE_Erwini_phiEa104_NC_015292: hypothetical protein; PP_00105; phage; -	2.61e-72	-		NONE	NONE	NONE	MMNSVIDPDDVPSDVEMARDIVVSWDCFGHDSIFIINEELFRRMMGKRVYFDAGKSKVLRRQDFHVFEGFSEKSIAEMNHNIGDDIRGYHPLHLLEETDNDSDYI
complement(74589..74897)	PHAGE_Erwini_phiEa21_4_NC_011811: hypothetical protein; PP_00106; phage; -	6.56e-72	-		NONE	NONE	NONE	MGYGMDDEVWDYADEIAEEERQERWEDTERTRNKMKVRYNRAKTAETGATIACPFCGKLIVKRTYHKIFCSNAKTHGKVNCKDRFWNFADENRCFRAQLMGK
complement(74899..75156)	PHAGE_Erwini_phiEa21_4_NC_011811: hypothetical protein; PP_00107; phage; -	6.9e-57	-		NONE	NONE	NONE	MERKNAMFQPLSPDDIVVWPDDSWCFRSELEEYTWKSDDYRWILISDSEYEEFMRSQGIDECLEAELLETPQGRLALTKMKVGEL
complement(75123..75389)	PHAGE_Erwini_phiEa21_4_NC_011811: hypothetical protein; PP_00108; phage; -	5.86e-60	-		NONE	NONE	NONE	MEKIFEVRVKDREGFIRHNKNAGRMAIRMAAILCAKPSFKLLGLEKHGDVNMVRTSVETLEGTIALAMDEMQFVEVVQWNGKMLCFNP
complement(75442..78132)	PHAGE_Erwini_phiEa21_4_NC_011811: putative DNA polymerase; PP_00109; phage; -	0	-		NONE	NONE	NONE	MPEQELLHVVGDSETNGLLMEFDDVHVMAFCEYKSKTDDQIFVFTDKPVPMGHPYTKYIKGGLREGIEFMMNRCAEVVIHNLCQYDWWVFNHIAPDLFNIHTAKPWDAKWQDSLVQSRVQWHDRPTPRGYKGAHGLAAWGARCGVHKPEIEDWTTWDGKMLTRVVEDIRINARTKRMLDKEKRMLKECGVDTTETYERAKQTSFWMGQQGINGWKANVELMRKYADELDVEIVKLAEAIEPNLPPTIKNKGKVTYEEFAKGWSAYADELGDESVRKITQYPPTKYRMMKRKGETKRVEIKPLAKPTFSSTNKKIIKTYSVENVVTGEVVKTIFGSLKEARDACKELNGTAKPKDCQWKALKRESEGLEYDTHTVNHFGLDSNRYDGVIAAPHTRITFEK…
complement(78171..78647)	PHAGE_Erwini_phiEa21_4_NC_011811: putative HNH endonuclease; PP_00110; phage; -	2.17e-114	-		NONE	NONE	NONE	MCELTHSELKSLLKYRKSTGEFIWKSTGEVAGHLSKTGYIQIKVNSKTYRAHLLAWYYVTGNYPIKIIDHKNHKRHDNRWRNLREATCAMNSWNTSLRSDSKSGVKGVSYDESTGRWRARVTVFGKTYGCGYHTSKKAAEAAVRTRRVELHGEFACHG
78885..79292	PHAGE_Erwini_phiEa21_4_NC_011811: conserved phage protein; PP_00111; phage; -	1.76e-93	-		NONE	NONE	NONE	MNKLNIHPVYQDFIKSLEAVLALEKQAQKEYSHCHAQMVDVQHEVELSEGYEDILKIIVFDHLKEISQERRKHKDTLLISDMLRKMLRGGIELEDLLRLLEDSGKEWSRHYTPRAEKSLDFQSPEKLRESRINRE
79285..79899	PHAGE_Erwini_phiEa21_4_NC_011811: hypothetical protein; PP_00112; phage; -	3.22e-147	-		NONE	NONE	NONE	VSKFKNPLLIPCLILSQMDVMQEANEIMELPKLSEQNDYLDYFIDPSKGIRYFMACMYGMTESILKDDKECFWKEFAKVMKSPATFDVPDSKTLNGLIDEAMKGFFDIAPQIIGDSPAKAFTETWFDSDSQPDSYITKAYAIERITPFLFAAIYWLTDTSESRSLSAYQEAVGQSDLLDKIYSIMETSKVSSLKYIQKKDKNHD
79892..80743	PHAGE_Erwini_phiEa104_NC_015292: hypothetical protein; PP_00113; phage; -	0	-		NONE	NONE	NONE	MTNEQRLDQTMQQLQTEFKGELQTLTEKYGIKPSGNPEVSFMVTLAATGLLEVISKGTDTRIKSDTDTETAMQTAYAEIEELGARKGMIATCQTLFAAWGLWVAGQPFNYPELFAKYSEALKSLEESDEVQYQTLVRETLAKANEATAAFVERTDAGDYDETLAELNQSMQEFFKQTENSDKYTVSLSAALVQVSTEVLVHSHYLMKEGVAPDFDTFCEQVAPMTAFLFGQTLEMVMDYCIKRDMVASIGVEATDKFNAELDELSKRYSEKARFEVQNADLSQ
80803..81789	PHAGE_Erwini_phiEa104_NC_015292: predicted hydrolase; PP_00114; phage; -	0	-		NONE	NONE	NONE	MVNLILLNGAARSGKDTCAALMKNIFKANGREAQIIHFYDPLKDAVDNMFGFDQRHRDGELKETPVMIRMNPQLMTSAIYDTLAAPDSPYKDMDELEMKARCLACDFMDLIKSDEHASEVESSSALISPRRLYQLYGTEVMRHSFDNNIWINFAHNKYKVGLESNKVTIISDLRFDNEAEFGKNTHGLILKVVNPDVMTSQVTQHVSEAGISKDYLDGTIFNRHADGLKELEKKLVEVLDMHGAISHVTRVVDFRKVDIGLLPLSVIAGRLNIARQCRSSIEDEMEKSIREGCHAAYYQQLHDDWKEADKIVNGLRDEYLKRTKRIND
81782..83695	PHAGE_Erwini_phiEa21_4_NC_011811: putative DNA primase/helicase; PP_00115; phage; -	0	-		NONE	NONE	NONE	MTNKRFKEKEKGTFIGHTACPKCGSSDAGSVYRHDDGSHSMTCFACEKGFPEWDVEKNQMSERTYDKVENTKRTFEGYDMAAVKEDLVAMDLPDRVLPEALLESFGVKVDTDGNGEICAHFYPTYKLDNAGVPYHAGYRVRHRFPDDYKKPELRGKLKDFSGGVGDISGELQLFGSQRHPKGGKRLFIWEGEIESMTADLLTSMIVEKNRRKHYAHTSLPSGANIKGIKDNYQYITSFEEIYICADNDEAGAKFMREAARILPIEKVRIFQYPEDVKDLSDWWKGSQKKRKAMLEEFKHRLYNAERYCPAGIKNFADGFDAMKNRGKVPLIPFPESFGDLNALTFGGYGKGEITTIAAPSSVGKSAFTREMIYTAFTQTDEKIGVIPCEDTYEELMEML…
83798..84430	PHAGE_Erwini_phiEa21_4_NC_011811: hypothetical protein; PP_00116; phage; -	5.35e-155	-		NONE	NONE	NONE	MSKAESQLVVLKPLSVKGKEVPRYALKDVWFYFLNTMPQLNKGKREDASFPMKNRTFSVSVLADRKTAVAFKKKFTDCKIETVDAEEFEEKFKCEPPFEAETYSIIKLARHASYPDGSFFLGAHGLDVFVLEGRKPVGVAMKKIKAKPHADHEERKDYDGIVPNLAIGNGSFGTIICEEYTYTFEGAQKTKPIHQQVYISDLVAYEGGSS
#### Bacterial ####

## Sheet: phiEF2
phiEF2phiEF2 39422, gc%: 50.64%
CDS_POSITION	BLAST_HIT	EVALUE	PID	GO_COMPONENT	GO_FUNCTION	GO_PROCESS	prophage_PRO_SEQ
-----------------------------------	-------------------------------------------------------------------------------------	--------------------	--------------------	-----------------------
#### region 1 ####
1098..1460	PHAGE_Yersin_vB_YenP_AP10_NC_028655: Ocr; PP_00001; phage; -	3.96e-68	-	NONE	NONE	NONE	MAMSNMTYSNVFDHAYEMLNENIRYDDIRDTDGLGDAIHEAADSAVPHYYSDIFSVMASEGIDLEFEDSGLLPDTKDVTRILQARIYEQLTIDLWEKAEGLLNEYLEEIEEEEELEEDEE
1460..1612	PHAGE_Yersin_vB_YenP_AP10_NC_028655: hypothetical protein; PP_00002; phage; -	6.02e-28	-	NONE	NONE	NONE	MAITTQYGLTAQTVLFYSDMVRCGFGWSLAMAQLKELYEHNKAIALEAAE
1681..1965	PHAGE_Citrob_phiCFP_1_NC_028880: hypothetical protein; PP_00003; phage; -	1.14e-58	-	NONE	NONE	NONE	MRLSKDTAVALRSAIESRAAHNAGGIADVARAYKEKGLTFRRFMWDCYHAVGFKETSRIISENNTVTVIGGHITDVNDSHIETMLKVALKDVAY
2049..2213	PHAGE_Klebsi_vB_KpnP_KpV289_NC_028977: hypothetical protein; PP_00004; phage; -	4.33e-29	-	NONE	NONE	NONE	MIAMYGLCKHHVETGRRHLKYKTLSHDAVMGHLKSVYEARKGLYNTLTAEDKPQ
2210..2365	PHAGE_Yersin_phiYe_F10_NC_047755: hypothetical protein; PP_00005; phage; -	5.07e-29	-	NONE	NONE	NONE	MKRYIILIPGWCYSMTCYGYNERDARARFRDQQGFGKRLPNGTAVWELCNE
2358..2558	PHAGE_Yersin_phiYeO3_12_NC_001271: putative 0.45 protein; PP_00006; phage; -	3.94e-42	-	NONE	NONE	NONE	MSKLLATSKIEGQCTVTLREYYHGSMGCTYVVRYGKQVKHWVNPILAQEDYQSCVLHQTTCAGWND
2744..2941	PHAGE_Yersin_phiYe_F10_NC_047755: hypothetical protein; PP_00007; phage; -	5.84e-41	-	NONE	NONE	NONE	MMATLIALVYLCIAMYFMRDFKRGLVIHKATLSYFKWGFIPRFTVRERNGRFKANKVGVFYIATH
3113..4222	PHAGE_Salmon_phiSG_JL2_NC_010807: protein kinase; PP_00008; phage; -	0	-	NONE	NONE	NONE	MTFTEAQAALEAIRNLPIERLNERQPMLVALAAAIVNAETQDGELTQAKGNWGLESMDYWQTLAERMRDVGFVRLGNGHFSAAYEHALLPGKVIKVGFKKEDSGAAYAAFCRMNQGREGIPTVYDIQRHAGCYTVVLDYLTPLNDWCYGESDKIRHHFHAAREIIQEDCFDTAEEYPISEGFIETCKDIRKFFLGIASFDCHSGNMMKDQMGRLIITDPVSFSADDKLKPGEFHCDPDELIAEIEALRAQEAIDRCKARKARRDPKGDFQVARKARAKWRRKASKRAKRDAKVLAKMRMDANQNRRDEPRARMVWGDKHWRNAWMHHNNLNFAELERRAAAAMMMHDEVRIQWGKPLHIDAYLDKRLQG
4293..6947	PHAGE_Serrat_SM9_3Y_NC_047774: DNA-directed RNA polymerase; PP_00009; phage; -	0	-	NONE	NONE	NONE	MNIIETIEKNDFSEIELAAIPFNTLADHYGSALAREQLALEHESYELGERRFLKMLERQAKAGEIADNAAAKPLLATLLPKLTARIVEWLEEYASKKGRKPVAYAPLQSLKPEASAFITLKVILASLTSTNMTTIQAAAGMLGKAIEDEARFGRIRDLEAKHFKKHVEEQLNKRHGQVYKKAFMQVVEADMIGRGLLGGEAWSSWDKETTMHVGIRLIEMLIESTGLVELQRHNAGNAGSDHEALQLAQEYVDVLAKRAGALAGISPMFQPCVVPPKPWVSITGGGYWANGRRPLALIRTHSKKGLMRYEDVYMPEVYKAVNIAQNTAWKINKKVLAVVNEIVNWKNCPVADIPSLERQELPPKPDDIDTNEAALKEWKKAAAGVYRLDKARVSRRISL…
7034..7306	PHAGE_Escher_LL2_NC_048063: hypothetical protein; PP_00010; phage; -	9.78e-61	-	NONE	NONE	NONE	MINIKAFFKNIFKLNRLTSVKFYAWMPGSDDLRKTEFKLGLGPCGKVVTKLECYSTSSGMVIFQTTEDNETKSFYYPKGSTCGRIERTYS
7399..7539	PHAGE_Serrat_SM9_3Y_NC_047774: hypothetical protein; PP_00011; phage; -	1.04e-25	-	NONE	NONE	NONE	MRTNFEKFTKRDSVVNEHGEQWQERRDRMKKRHKQQRGNSQKREWN
7539..7814	PHAGE_Entero_T3_NC_003298: host dGTPase inhibitor; PP_00012; phage; -	1.4e-58	-	NONE	NONE	NONE	MMGRIYSGNLNDYKDAIERLKEDHDVTVERETFSYENPAKLCRSCGEVLRVFTRSGHLVASRTFEHSDSDVQINAQTAWLRKVHSDLKHWK
7909..8955	PHAGE_Yersin_vB_YenP_AP5_NC_025451: DNA ligase; PP_00013; phage; -	0	-	NONE	NONE	NONE	MNIFNTNPFKAVSFVESAVKKALETSGYLIADIKYDGVRGNIVVDNVAEAAWLSRVSKFIPALEHLNGFDKRWQQLLNDDRCIFPDGFMLDGELMVKGVDFNTGSGLLRTKWLKKDNAEFHNVMVTPDMLKPRKVGVAKRVRTAFELDTKRLSVRLYAVMPIHIAESGEDYDVQNLLMPYHVEAMRSLLVEYFPEIEWLIAETYEVYDMDSLTELYEEKRAEGHEGLIVKDPQGIYKRGKKSGWWKLKPECEADGIIQGVNWGTEGLANEGKVIGFSVLLETGRLVDANNISRALMDEFTANVKAHGEDFYNGWACQVNYMEETPDGSLRHPSFEKFRGTEDNPQEKM
9127..9384	PHAGE_Escher_LL2_NC_048063: hypothetical protein; PP_00014; phage; -	7.83e-56	-	NONE	NONE	NONE	MRLHFNTSNGIFSVRREDRSTAVASERNAKLPLIGSVVPLSPRVHLLITRGEFIKAMNKERPHLEAVVTYWPRIRLFVKWIKEVL
9384..9854	PHAGE_Yersin_phiYeO3_12_NC_001271: 1.7 protein; PP_00015; phage; -	2.73e-112	-	NONE	NONE	NONE	MLQEYYDLRSRFPVNSAVRYSGANPLFKGLTGTVQGYSHTGRVKVRFGIREAEVHPSVLIPLPKVGPNVEAPKTEVKSDVTHPNHYMLFDNVEAIEVIARSMTVEAFRGYCLGNILKYRLRAGKKSELATMEKDLKKAAFYQELFDKHKGLCYDAS
9841..9978	PHAGE_Yersin_phiYe_F10_NC_047755: hypothetical protein; PP_00016; phage; -	1.75e-25	-	NONE	NONE	NONE	MTLRECCDWCAAKWNQAIEAGDEAAANAYQQLYALWERRFKEANK
9975..10211	PHAGE_Escher_ECA2_NC_047766: host RNA polymerase inhibitor; PP_00017; phage; -	2.3e-53	-	NONE	NONE	NONE	MSQCNNGCQYAKDVGMENHSCANRCMYSEQKYLLTIEGNTESFEVPVFARSLEEATLQAEHYEDAGFVVTRIRPEVKA
10264..10962	PHAGE_Entero_KNP3_NC_047856: hypothetical protein; PP_00018; phage; -	1.24e-171	-	NONE	NONE	NONE	MAGFKKKIYTSGLGTAEPYAYLSKPDYGNEERGFGNPRGVYKVDLTLSNKDPRCQAMVDEIVKTHEEAYAAAVEEFEANPPQVQRGKKPLKPYEGDMPFFDNGDGTTTFKFKCYASFQDKKTKETKHINLVVVDSKGKKIQDVPIIGGGSKLKVKYSLVPYKWNTAVGASVKLQLESVMLVELATFGGGSEDEWADEVEDGGYTASESRQSRDEQEWQEDEHEETPDDDEDF
10962..11423	PHAGE_Escher_ECA2_NC_047766: endonuclease; PP_00019; phage; -	1.53e-108	-	NONE	NONE	NONE	MAGAYAARGVRKVGAFRSGLEDKVSKQLESKGIKFDYELWRIPYVIPASDHLYTPDFLLPNGIFIETKGLWDSDDRKKHLLIREQHPELDIRLVFSSSRSKLYKGSPTSYGEWCEKHGILFADKLIPVAWLKEPKKEVPFDKFKTKKGVKKNG
11416..11871	PHAGE_Entero_E_2_NC_029102: N-acetylmuramoyl-L-alanine amidase; PP_00020; phage; -	5.76e-111	-	NONE	NONE	NONE	MAKVQFKPRATTEAIFVHCSATKPSQNIGVREIRQWHKEQGWLDVGYHFIIKRDGTVEAGRDELAVGSHVKGYNHNSVGVCLVGGIDDKGKFDANFTPAQMQALRSLLVTLLAKYEGSILRAHHDVAPKACPSFDLKRWWEKNELVTSDRG
12052..13752	PHAGE_Yersin_phiYeO3_12_NC_001271: DNA primase/helicase; PP_00021; phage; -	0	-	NONE	NONE	NONE	MEQENDSIFLYHIPCENCGSSDANSLFSDGHTYCYACENWTPGDERKAEQLSTRRRTGGSKPMSYDVWNFGDSNGRYSDLTARGISKETCQKAGYWLAKVDNRMYQVADYRDQNGSIVSQKVRDKDKNFKTTGSHKSDALFLKHLWSGGKKIVVTEGEIDALTVMELQDCKYPVVSLGHGASAAKKTCAANYEYFDQFEQIILMFDMDDAGRKAVEEAAQVLPAGKVRVAVLPYKDANECHIMGEDKAILEQVWNANPWVPDGVVSALSLKDRVKEAMTSEDAVGLLFDGCQGLNDRTLGARGGEVIMVTSGSGMGKSTFVRQQALAWGKRMGKRVGLAMLEESVEDTIQDMMGLNNKVRLRQSDEVKKAIAEDGRFDEWYDELFGDDTFHLYDSFAEA…
13851..14063	PHAGE_Entero_KNP3_NC_047856: hypothetical protein; PP_00022; phage; -	4.72e-41	-	NONE	NONE	NONE	MFKFINALGKLVVKLYFIEAKKLDKKAKADSQRAIELAKQSREKSDAAVSGIHKSAAIAAKAQSMSKFFE
14074..14358	PHAGE_Entero_KNP3_NC_047856: hypothetical protein; PP_00023; phage; -	2.09e-63	-	NONE	NONE	NONE	MSKSITHANTIRLPDTADQFARRVHINVRGEKVTMVYRWKDHKSPKAHTQRMTLTDKQVGRLMGALTMAADKVVGDNRERLVEFGAGMQEIIEK
14426..16540	PHAGE_Yersin_phiYe_F10_NC_047755: hypothetical protein; PP_00024; phage; -	0	-	NONE	NONE	NONE	MLVSDIEANNLLEKVTKFHCGVIYDYRDGEYHSYRPGDFGAYLDALEAEVKRGGLIVFHNGHKYDVPALEKLAKLQLNRDFKLPRENCIDTLVLSRLLHANLKDTDMGLLRSGKLPGRRFGSHALEAWGYRLGEMKGEYKDDFKAMLEEQGEEYVEGAEWVSFNEPMMAYNVQDVVVTVKLLEKFLTDLHYFPAGMDFTKYDADLFWREAGESVDIEHRAAWLLAKQERNGFPFNTQAIEELYVELAAKRAELLRKLTETFGSWYQPKGGKELFKHPRTGKPLPSYPRVVYPKQGGVYKKPRNKAQREGLEPCDLDTRDYMEGAPYTPVEFVTFKPSSRDHIQKKLQEAGWVPEKFTEKGAPVVDDEVLEHVRVDDPEKQACIDLIKEYLMIQKRIGQA…
16560..16859	PHAGE_Serrat_2050H2_NC_047844: hypothetical protein; PP_00025; phage; -	3.86e-64	-	NONE	NONE	NONE	MAMTKKFKVSFDVTAKMASDVQEILEKDILHLCKQVGSGAIVPDGKQKEMIVQFLTYGMEGLMAFLVRTYFREAVKDIHEEYADKDSFTLSPATVREVF
16859..16975	hypothetical; PP_00026; -	N/A	-	NONE	NONE	NONE	MAIRRIKNKKECNHSFVIKGSIGFACRECTKCGYWEVL
16975..17184	PHAGE_Entero_KNP3_NC_047856: hypothetical protein; PP_00027; phage; -	3.61e-44	-	NONE	NONE	NONE	MSEYLKVLAAIKGCPKSFQSNYVRNNAALVAEAASRGHISCLTVGGRNGGAWEVTASGVRFLKRMGGCV
17181..17363	PHAGE_Entero_KNP3_NC_047856: hypothetical protein; PP_00028; phage; -	2.92e-37	-	NONE	NONE	NONE	MIMPKSDTVTMTRDAWNDVSAYIDKLEKDLEFLNALKACGVDNWDGYSDAVEMVYGEDDE
17360..18274	PHAGE_Yersin_phiYe_F10_NC_047755: exonuclease; PP_00029; phage; -	0	-	NONE	NONE	NONE	MSLITLKDFAEMREGKPVEKGVLVMDGDWLVYQSMAAAEVETDWGDDIWTLECDHAKARSILDSAIESYRTRKKAWSDAMVVLAFTDDVNWRKVLVDETYKENRKATRKPVGYRDFLQALWERDEFIHIKEDMLEGDDVMGIIGSGHEVFGFKKAVLVSCDKDFKTIPDVDFLWCTTGNILTQTKETADWWHLFQTIKGDMTDGYSGIPGWGDTAEGFLNDPFIVEPVESVLKSGKNKGQTVTKWVKRAPDATETLWDCIKSIGAKAGMTEQEIIKQGQMARILRFEEYNYIDKEIYLWTPQST
18253..18366	PHAGE_Entero_KNP3_NC_047856: hypothetical protein; PP_00030; phage; -	4.92e-18	-	NONE	NONE	NONE	MDAAKYITIAVLVGMLARGLWMFTLIVRDVKRDSEIK
18463..18708	PHAGE_Entero_KNP3_NC_047856: hypothetical protein; PP_00031; phage; -	1.21e-54	-	NONE	NONE	NONE	MLQPINHVLTHPDDIPSMPRAAKEYLQVRFNQTYVMESGEYRALRAAGYSESFIAGVMHGLYLASRTLDEIEVRKEQLRQE
18713..18964	PHAGE_Entero_E_3_NC_028795: hypothetical protein; PP_00032; phage; -	2.34e-51	-	NONE	NONE	NONE	MCWKPKVKVPKMDTNQIRAAEPAPLTEPPKSVVWGGDDDEDTSVSSSEVPTTPRSGKSSLKVKLDDNAAKNKSKSSIRSKAFG
18991..19311	PHAGE_Serrat_SM9_3Y_NC_047774: host specificity protein B; PP_00033; phage; -	4.05e-64	-	NONE	NONE	NONE	MGFFKKIKKAVKKVVKEVSRPVEKAGKEVGKVVGGALGAGKQEIIQQEAPVPVVTAPPPAQIVDVPEQDKAEGEDEAQTESARKKASAGGKKSLSVARSSGGGINI
19322..20929	PHAGE_Entero_E_3_NC_028795: collar / head-to-tail joining protein; PP_00034; phage; -	0	-	NONE	NONE	NONE	MADSKRTGLGEDGAKATYDRLTNDRRAYETRAENCAQYTIPSLFPKESDNESTDYTTPWQAVGARGLNNLASKLMLALFPMQSWMKLTISEYEAKQLVGDPDGLAKVDEGLSMVERIIMNYIESNSYRVTLFECLKQLIVAGNALLYLPEPEGSYNPMKLYRLSSYVVQRDAYGNVLQIVTRDQIAFGALPEDVRSAVEKAGGEKKMDEMVDVYTHVYLDEESGDYLKYEEVEDVEIDGSDATYPTDAMPYIPVRMVRIDGESYGRSYCEEYLGDLRSLENLQEAIVKMSMISAKVIGLVNPAGITQPRRLTKAQTGDFVPGRREDIDFLQLEKQADFTVAKAVSDQIEARLSYAFMLNSAVQRTGERVTAEEIRYVASELEDTLGGVYSILSQELQLP…
21031..21963	PHAGE_Entero_E_3_NC_028795: capsid and scaffold protein; PP_00035; phage; -	0	-	NONE	NONE	NONE	MAESNADVYASFGVNNAVMTGSTPTEHEQNMLSLDVAARDGDDAIVLSEEPSSNNDDPYASGVDPFAEGEDDEGRIQVRISEDGSEAEFDTGSDNAEVETEGDDVEFEPLGDTPEELSQVTEQLGQHEEGFQAMVEQAVERGLSADSVTRIYEEYEADGISEKSYAELEAAGYSRAFVDSYISGQEALVDQYVNQVVAFAGGKERFSAIHTHLEATNPAAAESLETAMMNRDLATVKAIINLAGESYTKKFGKPANRSVTKRATPVKPVARQKEGFTNQAEMIKAMSDPRYRSDAAYRQMVEQKVIDSSF
22120..23163	PHAGE_Yersin_phiYe_F10_NC_047755: major capsid protein 10A; PP_00036; phage; -	0	-	NONE	NONE	NONE	MANIQGGQQIGTNQGKGQSAADKLALFLKVFGGEVLTAFARTSVTMPRHMLRSIASGKSAQFPVIGRTKAAYLKPGENLDDKRKDIKHTEKVIHIDGLLTADVLIYDIEDAMNHYDVRAEYTAQLGESLAMAADGAVLAELAGLVNLPDASNENIEGLGKPTVLTLVKPTTGDLTDPVELGKAIIAQLTVARAALTKNYVPAADRTFYTTPDNYSAILAALMPNAANYQALIDPERGTIRNVMGFEVVEVPHLTAGGAGDDREDTPAGQKHAFPATSSTTVKVALDNVVGLFQHRSAVGTVKLKDLALERARRANYQADQIIAKYAMGHGGLRPEAAGAIVLPKVSE
23548..24138	PHAGE_Citrob_SH1_NC_031066: tail tubular protein A; PP_00037; phage; -	6.11e-144	-	NONE	NONE	NONE	MRSYEMNIETAEELSAVNDILASIGEPPVSTLEGDANADVANARRVLNKINRQIQSRGWTFNIEEGVTLLPDAFSGMIPFSSDYLSVMATSGQTQYVNRGGYLYDRSAKTDRFPSGVQVNLIRLREFDEMPECFRNYIVTKASRQFNNRFFGAPEVDGVLQEEEQEAWRACFEYELDYGNYNMLDGDAFTSGLLNR
24154..26559	PHAGE_Entero_E_3_NC_028795: tail fiber protein; PP_00038; phage; -	0	-	NONE	NONE	NONE	MALISQSIKNLKGGISQQPDILRFAEQGSVQINGWSSESEGLQKRPPMIHLKTLGAAEYVGAQPYVHLINRDEFEQYFVVFTGEDIKVFDLDGKEYQVRGDRSYVRTANPREDLRMVTVADYTFVTNRKVVVQSNDQSVNLPGFKDQGDALINVRGGQYGRRLSIEFNGAERAAVQLPDGSKPEHVNEVDGQAIAEKLAAQLRNNLGNPNNEQDPNKWRFNVGPGFIHILAPNNDNVWGLQTKDGYADQLINPVTHYTQSFQKLPINAPDGYIVKIVGDTSKTADQYYVRFDLNRKVWVETIGWNTRTHLHYHTMPWALVRASDGNFDFKYLEWGARTVGDDTTNPYPSFTGQTINDIFFFRNRLGFLSGENIILSRTSKYFNFFPASVSNYSDDDPID…
26759..27046	PHAGE_Entero_E_3_NC_028795: protein inside capsid A; PP_00039; phage; -	2.42e-64	-	NONE	NONE	NONE	MLSDNAVLAIGGNQGDQVWFLTSKYVPLFNLKERLEFRRLIIEYRNKMLSQYESIWNFVWVGNKSHIRFLKTIGAVFHNEFIADGQFQLFTISRR
27049..27642	PHAGE_Entero_E_2_NC_029102: protein inside capsid B; PP_00040; phage; -	9.19e-141	-	NONE	NONE	NONE	MCWMAAIPIAMMGAQALSSQNSADKARVAQTEAGRRQAMEMVKEMNIQNANASLEQRDALEAASSELTTRNMQKVQAMGTIRAAIGEGMLEGESMKRIKRIEEGNYIREANSVTENYRRDYASIFAQQLGRTQSTASQVDAMYKSEAKGKSGLMRVLDPLSIMGQEAASQYAAGGFDKKGGNQAAPISAAKGTKTGR
27645..29888	PHAGE_Serrat_SM9_3Y_NC_047774: internal virion protein C; PP_00041; phage; -	0	-	NONE	NONE	NONE	MASKLNSVLGNMATPGMERLRGVKGMDYRAATIQAEQPRASLLDSIGRFAKAGADMYMAKDERDKQRADERSNEIIRKLTPEQRRQAIQNGTLLYQDDPYAMQALKFKTGRNAAFLVDDEVQQAIKEGRFRTREEMEQYRHSRLQEHSKSFAEQFGINEMDEEYQKGFNANITERNIALYGAHDTFLSDQAQKGAILNSKVELNGVLSDPDLLSRPESGEFFQNYIDNSLVTGMTDNQAQQVISSSLNDVLQRPGGAAFLQNIENRKVTLNGATTTYRELMGDEQWQAMMIKAQHTQFQNNAKLTEKFRLDINSALNQADTGKGWETLQGIKAELDKIQPGEEMTPEREWLISAQEQMRTRFKQEQAETAKLMDKQQKTLNKSLVIDKQFQKRLNGEYV…
29907..33869	PHAGE_Entero_E_3_NC_028795: protein inside capsid D; PP_00042; phage; -	0	-	NONE	NONE	NONE	MSYDKNKPSEFDGLFQKAADNHGVSYDLLRKLAFNESSFNPKAKSPTGPKGLMQFTKGTATALGLKVTDADDDDRYNPELAVDAAARHLSDLIRKYDGDELKAALAYNQGEGRNGAPQIQAYDKGDWASISEEGRNYMRNLIDVANSPRKGDLEAFGGITPKAKGIPSGDAFAGIGKKQTVGTDLPESTGFKVEGKEQQAPNVPYAKDFWEKTGTTLDEFNSRSTFFGIGDATSAELHNSVLGVAFRAARSDDGFDLFKDTITPTRWNSHTWTPEELERIRKEVKNPSYINVVTGGSPENLDALIKMANDNYEMDARSADAGVGAKLTAGIVGAGVDPLSYVPLVGVAGKGLKVANKAFIVGTQSAGLAVASEGLRTSIAGGEAHYADAALGGLMFGAG…
33941..35668	PHAGE_Serrat_SM9_3Y_NC_047774: tail fiber protein; PP_00043; phage; -	4.55e-174	-	NONE	NONE	NONE	MATTIKTVMTYPLDGSTTDFNIPFEYLARKFVRVTLIGVDRKELILNQDYRFATKTTISTTRALGPADGYTLIEIRRFTSATDRLVDFTDGSILRAYDLNISQVQTLHVAEEARDLTADTIGVNNDGNLDARGRRIVNVADAQDVGDAVNLGQIQRWNDSALNSANRAKQEADRATARASEAAASAGNSASSASLSRDWAIKESPVEGTFKSSRSYALDSMAYRDASKSSADSSAASAGAAKTSEINAKNSEIATKASETNAKTSETNAKASEVRAIEEANKLENMNDLAGAIKEVLKPEGDTSGKVVWKYAIDSKVLRAYNGMSIGWDWDGTGSPFMNFYRGQGEPSGSLRLDANKVVRFNGMNSVDFDSTINAQAINGSWIHSTGDLVADATLYVHG…
35687..36073	PHAGE_Escher_N30_NC_048078: hypothetical protein; PP_00044; phage; -	1.39e-23	-	NONE	NONE	NONE	MEVYNNWKWTNGEKVSGDNFIIEITRDGVSWYDLMVELDEQSNRSVVCVSPEGDIAWMTKGSVSEKFAPSDGYSVIVTESTPFTEETWRDYKFDGEKFVEKPKVVGAVRTKEGIMADLLALQAELQKL
36085..36288	PHAGE_Escher_ECA2_NC_047766: class II holin; PP_00045; phage; -	5.65e-42	-	NONE	NONE	NONE	MLSFDFNNEVVKAAPIVGTGVADGAARLFWGLSLNEWFYVAAIAYTVVQIGAKVVDKMIDWKRANKE
36292..36558	PHAGE_Yersin_phiYeO3_12_NC_001271: DNA packaging protein, small subunit; PP_00046; ph	age; - 2.56e-57	-	NONE	NONE	NONE	MSDKTLIKLLEMLDTEMAQRMLADLQNEERRTPQLYNAIGKLLDRHKFQISKLTPDENILGGLAAGLEDYNKVVGPNGLTDDEAITLQ
36648..37100	PHAGE_Entero_KNP3_NC_047856: hypothetical protein; PP_00047; phage; -	2.61e-108	-	NONE	NONE	NONE	MLKLLRSALPWVLAGTLFMGGWHLGSTHERANWKEVIQNEYIAKTKATAATQAEVSRVSREYQEEIAAIEGSTDRMLNDLRSNNKRLSVRIKTLTGLPEDNGRCEFNGRAELHESDAKRIIGITQAADAHVRALQRTIKEMQNERHPSKP
37075..38838	PHAGE_Citrob_SH2_NC_031092: DNA packaging protein B; PP_00048; phage; -	0	-	NONE	NONE	NONE	MSDTQANRNALIIAQLKGDFVAFLFVLWKALALPPPTKCQIDMARCLANGDNKKFILQAFRGIGKSFITCAFVVWTLWRDPQLKILIVSASKERADANSIFIKNIIDLLPFLAELKPRPGQRDSVISFDVGPAKPDHSPSVKSVGITGQLTGSRADIIIADDVEIPSNSATQGAREKLWTLVQEFAALLKPLPTSRVIYLGTPQTEMTLYKELEDNRGYTTIIWPALYPRSREEDLYYGDRLAPMLREEFNDGFEMLQGQPTDPVRFDMEDLRERELEYGKAGFTLQFMLNPNLSDAEKYPLRLRDAIVCGLDFEKAPMHYQWLPNRQNRNEELPNVGLKGDDIHSYHSCSQNTGQYQQRILVIDPSGRGKDETGYAVLFTLNGYIYLMEAGGFRDGYS…
39081..39230	PHAGE_Entero_E_3_NC_028795: hypothetical protein; PP_00049; phage; -	1.45e-27	-	NONE	NONE	NONE	MLRLLIALLRHRVTWRFLLVLTAALGYAGLNDHLGQLEVAFCSILSCGD
#### Bacterial ####

## Sheet: phiXF1
phiXF1phiXF1 113538, gc%: 57.12%
CDS_POSITION	BLAST_HIT	EVALUE	PID	GO_COMPONENT	GO_FUNCTION	GO_PROCESS	prophage_PRO_SEQ
-----------------------------------	-------------------------------------------------------------------------------------	--------------------	--------------------	-----------------------
#### region 1 ####
81008..82909	PHAGE_Stenot_vB_SmaS_DLP_5_NC_042082: terminase large subunit; PP_00130; phage; -	3.46e-24	-	NONE	NONE	NONE	VPQQTPSKEQMQKELERMMNDPVILQLERSISESNAMFENLDRRTRFAALWLLNNGYEDLLNDLWRAFYIRKPPTIQEFLTPQVLGPSVETLYPKWHDVMEEVFEPGSQVWEVILTGSIGSGKSTCARYSNLYKMVQVLCLRNPQAMMEKSPETILIMSLMTLTLDKAETALMKPYKNLLEMSPWFQKVKAKEEFGDVESMGLIPYVDKGSVEFPRQIMLTLGSQISHAVSYDTFAATLDEAELRPGDTVKALDLYTELRLRIKNRFLGSRFNFLSLVSSAKSSTGVISTYRKSFTEDDPTRKIYGFPIWEVKSRNAYRNGYFYVMRGTRRHPSMVLTPTDQEKYERLLFEVPEGCEILKVPKDYESEFKASIDKALRDVAGMGDVVDMKPFPATSHLI…
82919..83575	hypothetical; PP_00131; -	N/A	-	NONE	NONE	NONE	MFKPILVISLSAHITPEVSQVFQVNGVLLDHDGGKYVIRTASYDVFSIEKMDLSVQGLAALLGRPDINNIAQAESRMPLSDGLSRTLDDVLRDREEGIGELAIYVTAMSPLQIVRAIVGMRAMDASSVIYAHDQINNTDPEVMKANMERLQKIVQECQCPIYGIVDALTTAIMLSAKVNVKDFNSFDIKIPTLKVMTAKGMAAFPVKEQKPNPLQVVR
83586..83852	hypothetical; PP_00132; -	N/A	-	NONE	NONE	NONE	MYPTKSTLQVTLNWLRPSNLKDDVQWIEKTRSDEQGMTIDNYGHMSSPRYRHVELGWNGKLEDMPKTLEEWRTAVHAKPSYVSIMILG
complement(84007..84297)	PHAGE_Stenot_vB_SmaS_DLP_5_NC_042082: hypothetical protein; PP_00133; phage; -	1e-06	-	NONE	NONE	NONE	VKDASQESDLKVMVLGVKAMAAERPVNGDVTRAEDAADIDQLFNYTLDLEDAKWLDVQDKKRIVTFVEGAAQAISLSRKPECRWFEWRKRRSGECR
complement(84650..85303)	PHAGE_Xantho_OP2_NC_007710: lytic enzyme; PP_00134; phage; -	2.75e-27	-	NONE	NONE	NONE	MSTETVALRLGAPPAVAKAIEDACIRFGITSTLQKASFIGEMSIESAGYTKVREDHRFKPETILKLFKGRNGIQTLEQCKQIVAGGRDVIFEAIYGIPWGISKLGNTLRGDGAKYPGRGYKMITGKDNVTRYSKWKYGDDRVVKDPTMLERLPDAIDSGAWFWVTNNLGQYADRKEFLKVSKGINLGNPNHSAQPLQAAERLAATNRAIAEFAKLKG
complement(85317..85964)	PHAGE_Stenot_Smp131_NC_023588: hypothetical protein; PP_00135; phage; -	4.22e-21	-	NONE	NONE	NONE	MPKYESQGVNFDDLYDPYVSGDQNKAWLLQDDAGNPLLYAPLNVGSRQRDCGFRDNTDTDYSNYWAAKGTARYSLPVNGRSYSSHNQARSNSSGTAQAHVDFIGYADGTYTIRERQTGGGQNNTSVRDSGTWLRAGDSAANYELSAEVVVTGGTASGSGGGWAASAAATLTTGVPAASLENKTGTGVLYLHIRNKYTGAVNTTFIYGQTSASGWY
complement(85968..88259)	PHAGE_Achrom_Motura_NC_049849: tail fiber protein; PP_00136; phage; -	5.9e-19	-	NONE	NONE	NONE	MQLVITNAGIAAARAAESGGYKINITAFKVGSGYNYNPMAGDSALRGTILHTGAPVSITIENADTAVYNLRMDDTIGDFLYGELGLYLEDGTLFGIAAFSTLQEKRKSSSGVAGNIIAFETKIRLASIAAVLEFTTVNNVNLPFISGVHLLSLPSEASSNAYLTANRTHNGGSVVAVQSSNDLWAFGSHPVRYLAAAAQGGSTTTSLTSTGLGTLPEFVAGKYLIQFTSGIRKGQVRQISAVGVNTVTWTDALAGAPATGDTFEILRAIGGSATREVGLAAGNVIEVGAAGLAGAAVIVADLNTTQPSGFYRILPTAANRPADAHFDVLNMRHDTGSAQLAVGIADGALYSRSNNGTWKAIYRFGEVSYSDLTNVPSSFTPSQHTHPANQITSGVFDVA…
complement(88277..88888)	PHAGE_Ralsto_RSL1_NC_010811: hypothetical protein; PP_00137; phage; -	2.34e-15	-	NONE	NONE	NONE	VSTLNLSKFLPPRITENPAWKDFAEVVDDVINANVMQYVQQIRDLRDPRVVENTFLSLLASDLGFDLRTTLFSEEDYRRLTAALAQYYSQSGTARLPKFISYANRSIFEFQPRWTTDYVTFSPVPGGPTIYEGGEWFVTPHVDVIYDGSAGTLSDLELKELFYALAPVHLVLEGIVQLFRSYTEFYIGGGVRTTIIETLESQL
complement(88875..90272)	PHAGE_Burkho_BcepSauron_NC_049851: tail sheath; PP_00138; phage; -	1.39e-29	-	NONE	NONE	NONE	VSLANKPLSQVRSDFQDLRQQLNDELFQRDSWKTLLSSSTGQMLIEFVAGIGAYAQLGIERAVQENSRDDLSDPISMFKMARTFGVRILRRRPGVVSVLLKRQNTGVGLTIPAYSKFTINGSLPFMTETAINFLANEVEKTVQLVEGDPVNFSFVVTGEDYQTFQFGNPFELSNDQLRVQIDGIEYQRDIKGIWNYDSSTRVFYESTLPDGRVEILLGSGVNGYKPTTGSTVNVTGYTVRGAAINSTVLGLKVSVPNVAGVSGVTITPISGGENPRDMNYYRYNVPKIFAAADRAVRRSDFAVLSTYADVIDIRAVGEADVNPGDYRWMSTVGLVVLTGSPWSDDQQAVFLTWAEANYTVYGFKLLFIPARPVLIRPIVKIVVDQRYVVTEVVNAVSLA…
complement(90269..91135)	hypothetical; PP_00139; -	N/A	-	NONE	NONE	NONE	VKKILIYSRPLMTIKDYNDARKVAGYLSGFDVIITMPRDPVADEDDFEADKLIMQYVLGLNSRVTFSLMIDTETNSASDFSSMVTAYGTVVRSVTMSNMSGATVTRARQIEVLERLRIRNLSAIFLTDKLEDVVLSIASSPFNPNGNALPIIPEDLVVILVSTTPAPAIASKLIHDGLLAAARRFNNNRQFGILYQYDTNELYLKGVQNRQTLVDLASFWRTEFVGFYVGSYYAADGAKEIRLDVRDSNLATIYNVRYSRTTDESVKREDGYTLTFNDINDITSGVTS
complement(91132..91497)	PHAGE_Ralsto_RSL1_NC_010811: baseplate assembly protein W-like protein; PP_00140; pha	ge; - 2.11e-08	-	NONE	NONE	NONE	MALELSDLNLRFGESGGDVVDDYTAVNIMLGNLFTVHPGERWWYPGYATRLKRYLWEPVDMVTSSDLRMEISQAISLWLPIISAEVRVVPDPETRTYEIQVAWKLDATTLGTYYASLEAEQ
complement(91501..91761)	PHAGE_Caulob_Cr30_NC_025422: hypothetical protein; PP_00141; phage; -	1.03e-22	-	NONE	NONE	NONE	MPGVSRKGTDSAGGPITGGSSNVFVNGAAAVRVGDAVTPHGTGPHAGPTMAAGSGTVFVNGIALCRAGDAATCGHTASGSGNVNAG
complement(91769..92329)	PHAGE_Burkho_BcepSaruman_NC_049850: hypothetical protein; PP_00142; phage; -	1.27e-07	-	NONE	NONE	NONE	MQTGKIDLKGRFFVGEVKELDLDKKASRVRVFIEELHGESAEYPWFLLMRPVLRGAGNKAGWSNMPRVGTDVIVVFDGGNEKSGIVLGEVTYGGEKSIIDDVDSNQWGFADENNTKFHVDVATGTLTIHHFGTTVVMDKEGNATVSTPKNLTHKVGGDYVLDVAGTSTMKSGGNTNIQGAKINLNE
complement(92316..93476)	PHAGE_Ralsto_RSL1_NC_010811: hypothetical protein; PP_00143; phage; -	7.66e-21	-	NONE	NONE	NONE	MKLDSSIVIDVKINGQTATDLGLLIQTAIIRTHVLYYVPTVDLILHDLKGSFDGRQLKDGIEIEVLMSSDETSGNITPKWESFLVFKCTPSFNQNYNMYTISGYAKDGHKYLFERKTESHAGTSKQVMEKVLAECGIAGWCPLTTDEQSWWRNHLTAAEFLYQKVLPHAYVDDKSCMLMGYIEGTVYFMNISEAIQGTPDWVLANHSHEKMDHYAAEVRISNESGLMNKTAGYGMTTTEDDVVNGTLKKHSEVDVNKSDRELNIAEDKRGQQTGAQASTLNIGNSAEEYDRAKHQNTRIMSTYTSFAEVLVRETTKIPLFAVVDLSLQTGGKYDASSSGKYIVIGRARAATSKEYVEKICMVRNAINIEDTDRAKYVPDQGSDANW
complement(93473..93844)	PHAGE_Burkho_BcepSaruman_NC_049850: hypothetical protein; PP_00144; phage; -	7.06e-05	-	NONE	NONE	NONE	VDSKYSRDRIRGADVVPMRPSPSGDERPYASFFYLDYVRMVKNVTFDRKHVVVDGDIGRLELLAYKYYNDINLWWFVAYSNGIVNPFTDMYVGQILKIAQMSSLSDVFRRHGAVSSAPSVRLP
complement(93834..94532)	PHAGE_Pseudo_PaBG_NC_022096: hypothetical protein; PP_00145; phage; -	5.56e-07	-	NONE	NONE	NONE	MGDITPIRDLPVQHKVHIRSRLAGREQSDVFAHCPDSFQLTFQNKWSSPFSNVSSPFKQSTFGQLLNSSGNTLTSQEMTVLTWESTSIPSISLSLEFHAERDPQTDVLDPLAALIEMSLPFRENAGDFIVKTPGPSSAKYVFQSLKQRANGQVPDQENLQSDVISLQIGSFFYCYSVVIESVTLEAFTRAAGRYDGKPIMARASVTFKPFVAPFAGDVQRMLGTIGAFARGQ
complement(94536..97073)	PHAGE_Acinet_Bphi_B1251_NC_019541: tail tape measure protein; PP_00146; phage; -	2.76e-16	-	NONE	NONE	NONE	VAKVTTLVDRVASSTASLGKGIAKEIGQGAVDLVAAPISRPAREVASPAFDKIADAIGDMFKSNERNTQDLKRSIDEQTDKETVDSENVQVKVEKVSKDIMQLDKSIMAIQASNDDKQDITHDLLKKGFMIDEYAHLKPKERDGEKGEEKEPSWLSKLLGGLGLGGLAGGALGLMKSGGGALLGAAGGLLARSRLGRAAKGVFKKISQRVGKKAAARGATLGASALAGPAAPIVAGVMAAGFAANDLYQGYDAEKAKSRFGDDSSSSKAKSALAEMVSGLTLGLMSPENMIELGQMFVEKLGINVEPFFKYIGDSVESLRPYFEPTMNAIQETMQVVVTGFLMLKDWWGVQWEIMSTMFEEGKKLFTTGVEKVQEITAWLGKTYDEARAMLMDNVINPL…
complement(97223..97957)	hypothetical; PP_00147; -	N/A	-	NONE	NONE	NONE	MKLTEHSGPASLRAKLSNLVSHRSDSRTDQPTVSVDLPSKGVFYPDGRKSVKVSAFTVDQVVMLKAIDATSSESVREKILADVIGRSIMDYDALDLTVGDYTFLLYWLRLNSFKRSPFILKWTGQDGMEREAMLQDTSLDVQDVDTARPVPKDFTYMTVREKIQILEIEDQALSWKARHAAYLNIEGNLEAKMEALGHLGPDDIIVIRENLQKFLHGVNEYAIVQEGDQEVKIPMKIEISDFFP
complement(97965..98702)	PHAGE_Burkho_BcepSauron_NC_049851: tail tube initiator; PP_00148; phage; -	1.88e-05	-	NONE	NONE	NONE	MSSKIFDEALKGVKSTATGIVKTKISSVVANTLGKYRIGGVSLGTLLPIGEMEDLKNDILNEMQFRVMMSLEKDFPQALFKEVSIGSTTLKYTTARVAGRDKYFANGIEYSGLSVTCFEDTAGTLRKTWEAIIGRVYSDGFYGIPADFKQTITVFLIDHKGVPFYTIEHQGCSPISMSNYRMTTDGQKIITATMSFHVENIVCKDAYGNILSGKGLKDLLIRGVKDALVGLAKQKVNDFIRNFPR
complement(98702..99211)	PHAGE_Dickey_vB_DsoM_AD1_NC_048054: putative tail tube protein; PP_00149; phage; -	2.36e-21	-	NONE	NONE	NONE	MPTELGRVAALPDVVLADHFDFIIPNVPGGGDSEGLTIQNMNAVLPGRGNNAIPIELHRHRIHQPGKRVFSHSFQAQFVDTAERKVINALSAWQDRITDAVTGLPRPKADSMTTAVARVYNADNSAYEERTFYGLFVSNVPDIALNGSSNAPMVFAVTFNYDYWLPKGL
complement(99380..100969)	PHAGE_Pseudo_PaBG_NC_022096: phage tail sheath protein; PP_00150; phage; -	4.95e-73	-	NONE	NONE	NONE	MILGPPGVYSQETDLTGITRLLASTNAACVGATSKGPVNGAVFISNDKQFVETFGPPDPSLGYAGYSALAVLRQGGGLWFTRVVNNATYPILMITKDTTPEATGSILKTNTAVAIPGAFTSADDAVQFWPIGPGVGYGNIAINITDVVNGVAAGDYDFTVQVLDAANNYAVLEAHRVSTKYKVDGYNKQMFIEDVININSSLIRVALNDESTVPITAGATPGTNNRLPFGTASAGTAVTDAQIVTAWQAMVDVNKYQMTVLVNAGYATPAVQNAMLDCAAKRDDCFAALDLPSASQGAVAAKTYRAETLNANSSYGILVGPDYLYYDELSDRTLYVPASGETAARAIYTDSTRDPWIAIAGLNRGLFKNCQGLRVNYSTQEQKILTDAQICYVLTQPGD…
#### Bacterial ####
complement(8245..12261)	Uncharacterized ATPase YjoB; PP_00014	1.11e-16	-	NONE	NONE	NONE	MNRIQRQALTEARKSALTLRESSEIEKLLDQSKIFYTVKDGVIYFPFEYGDSASLAKAATVHAELLNRFPEVGALKFTKEGAYFNPKDEESDPTPALVPYVGKEGGLVSESVAEALNYDNIPREKFRNMTIGEFKSKVKSEMGDRTVLFNEDEALPDTIRAMYYDRDKTEWVLIGVYDGEVNEGAIDTEGAAPPKPAPQKKGFLSRLRSEAKYDRTKQYPDNRDGALAFAKDAMDATTDWEGVKVIPDMAVDGVWQIKWPNGADVIAFLAGYKDDTGRVRASNDIDEGDNVPQIKKAKRKKGETVRRINERTELTGWMGDTEYIITLNRGDVSIPDQDILVLIRRALKDKGVPFEDGEYDDAFIMIDPKDKDRAYDAIEHLFMTSQIKWEAEVDQTDLS…
37868..38686	N(G),N(G)-dimethylarginine dimethylaminohydrolase; PP_00067	1.89e-37	-	NONE	NONE	NONE	MSTILLCEPSSFDVTYKINPWMQPGAADRAKAVGQWCNLRAEIEKLTEIVVMQSDASVPDLIFTANAGIFDRNVFIPSIFRHDERKPETEIYEAWASAAGFQIERLPLQEGEFFEGAGDCLYQRGAEIVWMGYGFRTSMEAGQYVSTALDALTVRLQLIDPKFYHLDTAFCPLENGYILWNPAAFDARSRNLVYHYVASEKLIPVDQEDADYFACNAVNIGDVVIVNNCTIGLEKRLNDVGFKVVRTPLDQFLLSGGGAKCLTIKIDDEVEG
44745..46568	DNA ligase; PP_00074	4.66e-38	-	NONE	NONE	NONE	MNEVELAARQDLVDQIVAASQAYYYGEPTMTDQEFDLLVEKLRSIQPDHPVLTMVGWGAKTKGKNKVKLPAPIRHSLSKIHSSEQVANFLQSIPPEERISSPKLDGMTVVLEYDDKGDLRLAVTRGDGVEGVDITYKMFYLKTNVMTCVPGIVRGELFISNMDFNSHLADDYANPRNAVAGIVNGDDLELLQYVSFMAHGFEDREHRERVLGTPIHCVQERTIVGSIDMLRNDRFNSSMVDSQRGYENLPRDGVVLGVGDNQVAFKFPTQAVMVRISHVEWNLSPRGQLFPTAVFAPVNLYGTSVSRATLHNAAYVRDNRIGPGADVMVTKANEIIPYVTTVCSPGEHMEEYCPLTWQDTPLKWVGLKLFLDHSPEAILRQSLTAFMKSYFTTDGVKSI…
50882..51352	N-glycosidase Npun_R5314; PP_00082	3.3e-14	-	NONE	NONE	NONE	MTIGPFTHKYAFLSNFYQCPVKFEGVVYKSVEHAYQAAKLEEPAMRSWIGRSFHAHQAKANAKTLKSSWRKDWMEIRVDVMEVLLRSKFSDRKLRDRLVKTGDEEIVEINSHHDQFWGVHNKQGQNMLGKLLMKLREEYGNEHTAEISPDADSGSC
59444..60427	5'-3' exonuclease; PP_00092	4.53e-18	-	NONE	NONE	NONE	MILIDGSYLLHRAIRTPGCIQFKAKDGTITGGLHFFLNSLRKLHRITKGRQGFVIAWDLGFSKYRRALFPGYKASRSSIDHPREYAYSTEEEEFREVYLYTRAELHKIYLPLLECISLQVMHVEADDIINWFCHHYLDGDITIVSRDQDFLQLVDDRVKVWDPSGEGMLKGRDFVINEWGVDPILFREQLLLIRAMMGDSSDEIPGIKGIGWKTAVKISHTVLTEGEGALRQSLNTTRLYMEGKDLIERNRDLMDLRRVPETLTEEVRDSVKSSLLFGDQRSSDELDERLWAHELNTVRGFAPSIVEANLQSGLKNDMASILGLKLS
62114..62629	Putative 5'(3')-deoxyribonucleotidase; PP_00097	1.09e-05	-	NONE	NONE	NONE	MTYRPRLFLDSDGVLMDFDAHYPALYGHAHKSIEEAEMWSTISKEPGFFKSMPPMPGAVDFFRQVQGLDPIILTGCPETEFYRAAREKIESIHEHFSPTVLIVPVRGGKMKPALIQRPGDVLVDDWKKNVDLWVAHGGVGILHTDFPSTIRKLQEIGVYPQSPITVKDIIA
66406..66493	tRNA-Lys	N/A					GCCGCTGTAGCTCAAGGAGAGCATCCGGTACTTAACCGGGAGGTCTGATCGCGACGGCGATTCGGTTCGATACCCAGCAGCGGCACCA
66511..68319	DNA gyrase subunit B; PP_00108	2.96e-64	-	NONE	NONE	NONE	VAKTSTYDQIDELEGIEHVRKRPGMYIGSLDDPTHLLQETVDNAVDEAAEGATRIVVRTAPDHFSVEDNGRGFPLTTSKGNDAVVAAFSKLFTGGKFDANAYKSSRGLNGIGLTAVNALSTEVQVATQRKADKKQRSYVFQNQKVTNQSEVKSDFYGTSIFAKPDPAIFVSTQVNDKRMIANCRLAVTLNQNLEIEYNGKILKPYTEEELLDSKASDLMSPLWKVDVTDDIGQRAQIFFGYNNGVGWHPQGAVNRSRCDEGSHVNTMTLAVYDAWTSYLNGRQIERDDVHVGLCLFVACDVQEPNYTSQTKEKLDIRVSQLSKLKKLATDAIHKIISKDEEVRRKLLRKFEEYRKQVNRINSAQYLDQVIEYGTEEGSSVRRSSSSLDTKLIECLSPDR…
69216..69461	Acyl carrier protein; PP_00111	2.85e-14	-	NONE	NONE	NONE	MKPEDIEQNVKHIVSEHLGVDEADITISKTFEDLGADSLDIAEIVMAIEDEYAIDVSNEDSVKHFTSPYSIYEFLRNRFNV
69900..71219	DNA gyrase subunit A; PP_00113	1.94e-38	-	NONE	NONE	NONE	MKRKNGLQEVRQSTRTYGDYVNTKRALPNIYDGLKQVQRRLMLAASDVGCRTGLQHSAKIAGTCTAMYNPHAESSAYDTMVRMANTDVPVFLGKGNYGSRGFNPQGAAAMRYTSARLTDIAEMFLENVKYVDHYINDLGNSEPEYLPTPVPYALLNGAQGIGIGCGTNIPRISPQSLYAVAKQMLEGKPFESITRWLHPQSSGGGFIDIDEDNLHDLNFYGHGRAVLRANVYLEYSELDGKDVVIVENAPHNLKYVRLLAKLRDYMEEKLVSLRDEGNRVVVIRTARVRKISDEDLLEICQKAMSRTVSFRVVVSDNGIARQVGLYEWVKHTLDTCRDAYVIKNQELLRRLNLEATFLRVRKELAGLLLEDASNDKIKKALSITDEELDYCLKKSVGQL…
72782..76084	DNA polymerase I, thermostable; PP_00119	1.26e-18	-	NONE	NONE	NONE	MEGAPMVGQAGDMIRGILKKLGVPLSDVAFYNAVLCRPTDGSALTDRVLQLCSMNLEEYVRENRPDVIITLGSSALKSIVHDFDSSISDARFKKFDLDGTLVRATYHPNYVIRSGGEASAPYQHLLGDFRRFLSLSTKKEVAIDIYQPHQVEEFLARFRDKDEVALDYESNFWNPLTVQHRLAGFGLSDYEGAAYLRLADFWDWRDGIDPYVQRTVKQFFKEGNRRKQKYVVFNCKYEMSVTHRQFDVELDNVEDVMQICRTLNYGGGLKSIATNTLGIEQWTGDLDTWNDSWDTLWSQLKPMYRKLKEGGYKKNEKYEKRLLEEEGLPGLIKYLSSGVLNKREEKIHGALGEILRIAHSIRGVNDEVHDTIAERLLAKVQSEDWQSDYRDIPVEINGK…
