# Supplementary material for: Efficacy of Erwinia amylovora and Xanthomonas campestris pv campestris phages to control fire blight and black rot in vivo
Source: Microbiol Spectr. 2025 May 16;13(7):e00280-25. doi: 10.1128/spectrum.00280-25 (PMC12211020; doi:10.1128/spectrum.00280-25)
Supplement: Dataset S2 — ViptTree scores. [file spectrum.00280-25-s0002.xlsx]

## Sheet: phiEF1
Dataset 2: VipTree score
ID	length	taxid	name	group	host_group	score	SG	%.mean.idt	%.len
phiEF1	84432	-	user_virus1	-	-	56594.5	1	100	100
NC_011811	84576	557393	Erwinia phage phiEa21-4	dsDNA	Pseudomonadota	54651.5	0.9657	98.2	99.9
NC_015292	84565	925986	Erwinia phage phiEa104	dsDNA	Pseudomonadota	54454.5	0.9622	97.7	100
NC_041978	84694	1051674	Erwinia phage vB_Eam-MM7	dsDNA	Pseudomonadota	47561.5	0.8404	87.2	99.2
NC_042017	87570	2024316	Shigella phage Sf13	dsDNA	Pseudomonadota	16030.5	0.2833	55	49.1
NC_041923	87709	1572716	Salmonella phage Mushroom	dsDNA	Pseudomonadota	16022.5	0.2831	54.9	49.3
NC_028935	88698	1718669	Escherichia phage SUSP2	dsDNA	Pseudomonadota	16018.5	0.283	55	49.6
NC_031939	89817	1857100	Salmonella phage BPS15Q2	dsDNA	Pseudomonadota	15976	0.2823	54.8	49
NC_028247	90000	1675603	Citrobacter phage Michonne	dsDNA	Pseudomonadota	15959.5	0.282	55.5	48.5
GU169904	147303	694060	Staphylococcus phage SA1	dsDNA	Bacillota	15872	0.2805	54.5	49
NC_041977	89596	1701846	Citrobacter phage Mordin	dsDNA	Pseudomonadota	15870.5	0.2804	55.9	47.8
NC_042097	87609	2060124	Salmonella phage BPS17W1	dsDNA	Pseudomonadota	15839	0.2799	55.1	48.5
NC_028808	90743	1718606	Escherichia phage phiSUSP1	dsDNA	Pseudomonadota	15830.5	0.2797	55.3	48.5
NC_041922	84419	1965374	Salmonella phage Si3	dsDNA	Pseudomonadota	15831	0.2797	55	48.5
NC_027360	87603	1197935	Enterobacteria phage UAB_Phi87	dsDNA	Pseudomonadota	15826	0.2796	54.8	48.8

## Sheet: phiEF2
ID	length	taxid	name	group	host_group	score	SG	%.mean.idt	%.len
phiEF2	39422	-	user_virus2	-	-	26633	1	100	100
NC_047755	39210	1662463	Yersinia phage phiYe-F10	dsDNA	Pseudomonadota	24244.5	0.9103	96.4	96.2
KP791807	39142	1636315	Enterobacter phage E-4	dsDNA	Pseudomonadota	23613.5	0.8866	95.8	94.8
NC_047766	38890	1852630	Escherichia phage ECA2	dsDNA	Pseudomonadota	23371	0.8775	95.3	93.9
NC_001271	39600	110457	Yersinia phage phiYeO3-12	dsDNA	Pseudomonadota	23185.5	0.8706	95.8	91.8
NC_047774	39631	1897434	Serratia phage SM9-3Y	dsDNA	Pseudomonadota	22973	0.8626	94.7	91.4
NC_028880	38625	1610508	Citrobacter phage phiCFP-1	dsDNA	Pseudomonadota	22696.5	0.8522	93	93.1
NC_048063	39382	2301650	Escherichia phage LL2	dsDNA	Pseudomonadota	22691.5	0.852	94.9	91.4
NC_047844	39216	2024251	Serratia phage 2050H2	dsDNA	Pseudomonadota	22612	0.849	93.2	91.5
NC_031066	39434	1805464	Citrobacter phage SH1	dsDNA	Pseudomonadota	22568	0.8474	95.1	90.1
NC_010807	38815	529929	Salmonella phage phiSG-JL2	dsDNA	Pseudomonadota	22557.5	0.847	95.5	90
NC_025451	38646	1536611	Yersinia phage vB_YenP_AP5	dsDNA	Pseudomonadota	22493	0.8446	95.4	90.8
NC_047843	39064	2024248	Leclercia phage 10164-302	dsDNA	Pseudomonadota	22411.5	0.8415	95.5	90
NC_031092	39158	1805465	Citrobacter phage SH2	dsDNA	Pseudomonadota	22324.5	0.8382	93.3	91
NC_071009	38505	2910948	Salmonella phage vB_SAg-RPN15	dsDNA	Pseudomonadota	22006.5	0.8263	93.5	90.1

## Sheet: phiXF1
ID	length	taxid	name	group	host_group	score	SG	%.mean.idt	%.len
phiXF1	113538	-	user_virus3	-	-	78633	1	100	99.9
NC_031245	221908	1792032	Bacillus phage SP-15	dsDNA	-	1505	0.0191	38.5	4.9
NC_070967	206821	2509785	Rhizobium phage RHph_Y65	dsDNA	Pseudomonadota	1236	0.0157	40.1	3.7
NC_070966	207623	2509764	Rhizobium phage RHph_TM30	dsDNA	Pseudomonadota	1191	0.0151	40.4	3.6
NC_047992	47921	2201444	Microbacterium phage Zeta1847	dsDNA	Actinomycetota	1150	0.0146	35.1	4.2
NC_054727	136361	2591223	Mycobacterium phage Phrappuccino	dsDNA	Actinomycetota	1085.5	0.0138	34.2	4.2
NC_073461	129136	2599890	Streptomyces phage Gilgamesh	dsDNA	Actinomycetota	1076.5	0.0137	35.1	4.1
NC_030916	56212	1647476	Tsukamurella phage TPA4	dsDNA	Actinomycetota	949.5	0.0121	34.2	3.6
NC_022096	258139	1335230	Pseudomonas phage PaBG	dsDNA	Pseudomonadota	922.5	0.0117	38.5	2.7
NC_022328	70236	1354507	Mycobacterium phage Adawi	dsDNA	Actinomycetota	895	0.0114	34.3	3.5
NC_018848	37612	1204525	Streptomyces phage SV1	dsDNA	Actinomycetota	891.5	0.0113	35.3	3.3
NC_051581	70668	2686231	Mycobacterium phage BirdsNest	dsDNA	Actinomycetota	884.5	0.0112	36.6	3.2
NC_019407	218929	1211642	Caulobacter virus Magneto	dsDNA	Pseudomonadota	846	0.0108	37	3
NC_055820	66184	2653747	Gordonia phage Sukkupi	dsDNA	Actinomycetota	837	0.0106	35.7	3.2
NC_028809	58637	1175663	Pseudomonas phage PaMx74	dsDNA	Pseudomonadota	830	0.0106	38.4	2.8
